# Supplementary material for: The role of plant polyploidy in the structure of plant-pollinator communities
Source: Front Plant Sci. 2026 Feb 10;17:1676445. doi: 10.3389/fpls.2026.1676445 (PMC12929425; doi:10.3389/fpls.2026.1676445)
Supplement: Supplementary file 3 [file DataSheet3.csv]

network_index	PrecipitationofWarmestQuarteratLGM	PrecipitationofDriestMonthatLGM	Basal_angiosperm_percent	TemperatureAnnualRangeatLGM	AnnualMeanTemperature	Longitude	MinTemperatureofColdestMonth	num_resolved	Commelinids_percent	mangal_duplicated_network	Isothermality	AnnualPrecipitation	num_pollinators	frac_multi_flw	plants_taxonomic_level	MeanTemperatureofWarmestQuarter	Latitude	MeanTemperatureofDriestQuarter	N_plants_classified_for_sc	MaxTemperatureofWarmestMonth	TemperatureAnnualRange	MeanTemperatureofWettestQuarteratLGM	PrecipitationofDriestQuarter	PrecipitationofWettestQuarteratLGM	frac_missing_multi_flw	frac_missing_herb	PrecipitationofWettestMonth	FracHerb	frac_missing_sc	MeanDiurnalTempRangeatLGM	Asterids_percent	PrecipitationofWarmestQuarter	Annual_percent	PrecipitationofDriestQuarteratLGM	PrecipitationofColdestQuarter	PrecipitationofWettestQuarter	MaxTemperatureofWarmestMonthatLGM	AnnualMeanTemperatureatLGM	num_classified	frac_missing_flw_rest	EcoRegion_name	PrecipitationofColdestQuarterLGM	FracMissingPloidyClassifications	frac_missing_symmetric	IsothermalityatLGM	num_diploids	MeanTemperatureofWarmestQuarteratLGM	MeanTemperatureofWettestQuarter	MeanTemperatureofColdestQuarter
0					7.098684963		36.57894737	10		FALSE	2.209313593	10.50788538	19	0.833333333	species	146.4736842		146.4736842	3	232.5789474	57.9901107		21.1788823		0.4	0.4	49.66309818	0.333333333	0.7			2.772806895			12.17255055	-1.951184298			6	0.4	Valdivian temperate forests		0.4	0.4		5		570.7368421	536.7894737
1					7.098684963		36.57894737	9		FALSE	2.209313593	10.50788538	14	0.8	species	146.4736842		146.4736842	2	232.5789474	57.9901107		21.1788823		0.444444444	0.444444444	49.66309818	0.4	0.777777778			2.772806895			12.17255055	-1.951184298			6	0.444444444	Valdivian temperate forests		0.333333333	0.444444444		4		570.7368421	536.7894737
2								10		FALSE			16	0.857142857	species				3						0.3	0.3		0.428571429	0.7										7	0.3			0.3	0.3		6
3					7.098684963		36.57894737	8		FALSE	2.209313593	10.50788538	14	1	species	146.4736842		146.4736842	2	232.5789474	57.9901107		21.1788823		0.375	0.375	49.66309818	0.6	0.75			2.772806895			12.17255055	-1.951184298			6	0.375	Valdivian temperate forests		0.25	0.375		5		570.7368421	536.7894737
4								9		FALSE			16	0.833333333	species				2						0.333333333	0.333333333		0.333333333	0.777777778										6	0.333333333			0.333333333	0.333333333		5
5					7.098684963		36.57894737	7		FALSE	2.209313593	10.50788538	14	1	species	146.4736842		146.4736842	3	232.5789474	57.9901107		21.1788823		0.428571429	0.428571429	49.66309818	0.5	0.571428571			2.772806895			12.17255055	-1.951184298			4	0.428571429	Valdivian temperate forests		0.428571429	0.428571429		4		570.7368421	536.7894737
6					7.098684963		36.57894737	8		FALSE	2.209313593	10.50788538	12	1	species	146.4736842		146.4736842	3	232.5789474	57.9901107		21.1788823		0.375	0.375	49.66309818	0.8	0.625			2.772806895			12.17255055	-1.951184298			6	0.375	Valdivian temperate forests		0.25	0.375		4		570.7368421	536.7894737
7					7.098684963		36.57894737	8		FALSE	2.209313593	10.50788538	20	0.833333333	species	146.4736842		146.4736842	3	232.5789474	57.9901107		21.1788823		0.25	0.25	49.66309818	0.333333333	0.625			2.772806895			12.17255055	-1.951184298			6	0.25	Valdivian temperate forests		0.25	0.25		5		570.7368421	536.7894737
10								16		FALSE			69	1	species				1						0.916666667	0.916666667		1	0.958333333										5	0.916666667			0.791666667	0.916666667		3
13	0	1	-5.539469219	-20	7.773062706	10.428627	55	12	-1.969631772	FALSE	0.070166625	7.877083302	27	0.6	species	236	51.351393	184	7	85	13.23850727	74	24.80250168	-5	0.166666667	0.25	31.75922966	1	0.416666667	-3	-0.68929232	15.75945854	-1.107219937	2	3.26137495	-3.227750063	79	74	11	0.166666667	Western European broadleaf forests	6.5	0.071428571	0.166666667	1	5	72	236	213
14	0	1	-5.539469219	-20	7.773062706	10.428627	55	12	-1.969631772	FALSE	0.070166625	7.877083302	34	0.636363636	species	236	51.351393	184	7	85	13.23850727	74	24.80250168	-5	0.083333333	0.166666667	31.75922966	1	0.416666667	-3	-0.68929232	15.75945854	-1.107219937	2	3.26137495	-3.227750063	79	74	12	0.083333333	Western European broadleaf forests	6.5	0	0.083333333	1	7	72	236	213
15	0	1	-5.539469219	-20	7.773062706	10.428627	55	10	-1.969631772	FALSE	0.070166625	7.877083302	53	0.428571429	species	236	51.351393	184	5	85	13.23850727	74	24.80250168	-5	0.363636364	0.454545455	31.75922966	1	0.545454545	-3	-0.68929232	15.75945854	-1.107219937	2	3.26137495	-3.227750063	79	74	10	0.363636364	Western European broadleaf forests	6.5	0.090909091	0.363636364	1	5	72	236	213
16	0	1	-5.539469219	-20	7.773062706	10.428627	55	13	-1.969631772	FALSE	0.070166625	7.877083302	36	0.636363636	species	236	51.351393	184	7	85	13.23850727	74	24.80250168	-5	0.214285714	0.214285714	31.75922966	1	0.5	-3	-0.68929232	15.75945854	-1.107219937	2	3.26137495	-3.227750063	79	74	14	0.214285714	Western European broadleaf forests	6.5	0	0.214285714	1	7	72	236	213
17	0	1	-5.539469219	-20	7.773062706	10.428627	55	11	-1.969631772	FALSE	0.070166625	7.877083302	39	0.7	species	236	51.351393	184	6	85	13.23850727	74	24.80250168	-5	0.166666667	0.166666667	31.75922966	1	0.5	-3	-0.68929232	15.75945854	-1.107219937	2	3.26137495	-3.227750063	79	74	11	0.166666667	Western European broadleaf forests	6.5	0.083333333	0.166666667	1	7	72	236	213
18	0	1	-5.539469219	-20	7.773062706	10.428627	55	16	-1.969631772	FALSE	0.070166625	7.877083302	80	0.583333333	species	236	51.351393	184	7	85	13.23850727	74	24.80250168	-5	0.25	0.25	31.75922966	1	0.5625	-3	-0.68929232	15.75945854	-1.107219937	2	3.26137495	-3.227750063	79	74	14	0.25	Western European broadleaf forests	6.5	0.117647059	0.25	1	9	72	236	213
19	0	1	-5.539469219	-20	7.773062706	10.428627	55	20	-1.969631772	FALSE	0.070166625	7.877083302	90	0.733333333	species	236	51.351393	184	9	85	13.23850727	74	24.80250168	-5	0.25	0.25	31.75922966	1	0.55	-3	-0.68929232	15.75945854	-1.107219937	2	3.26137495	-3.227750063	79	74	16	0.25	Western European broadleaf forests	6.5	0.19047619	0.25	1	10	72	236	213
20	0	1	-5.539469219	-20	7.773062706	10.428627	55	15	-1.969631772	FALSE	0.070166625	7.877083302	49	0.833333333	species	236	51.351393	184	8	85	13.23850727	74	24.80250168	-5	0.2	0.2	31.75922966	1	0.466666667	-3	-0.68929232	15.75945854	-1.107219937	2	3.26137495	-3.227750063	79	74	14	0.2	Western European broadleaf forests	6.5	0.066666667	0.2	1	8	72	236	213
21	0	1	-5.539469219	-20	7.773062706	10.428627	55	10	-1.969631772	FALSE	0.070166625	7.877083302	28	1	species	236	51.351393	184	5	85	13.23850727	74	24.80250168	-5	0.2	0.2	31.75922966	1	0.5	-3	-0.68929232	15.75945854	-1.107219937	2	3.26137495	-3.227750063	79	74	9	0.2	Western European broadleaf forests	6.5	0.090909091	0.2	1	4	72	236	213
22	0	1	-5.539469219	-20	7.773062706	10.428627	55	13	-1.969631772	FALSE	0.070166625	7.877083302	27	0.846153846	species	236	51.351393	184	9	85	13.23850727	74	24.80250168	-5	0	0	31.75922966	1	0.307692308	-3	-0.68929232	15.75945854	-1.107219937	2	3.26137495	-3.227750063	79	74	13	0	Western European broadleaf forests	6.5	0	0	1	7	72	236	213
23	0	1	-5.539469219	-20	7.773062706	10.428627	55	16	-1.969631772	FALSE	0.070166625	7.877083302	34	0.6	species	236	51.351393	184	9	85	13.23850727	74	24.80250168	-5	0.0625	0.0625	31.75922966	0.933333333	0.4375	-3	-0.68929232	15.75945854	-1.107219937	2	3.26137495	-3.227750063	79	74	16	0.0625	Western European broadleaf forests	6.5	0	0.0625	1	8	72	236	213
24	0	1	-5.539469219	-20	7.773062706	10.428627	55	23	-1.969631772	FALSE	0.070166625	7.877083302	74	0.555555556	species	236	51.351393	184	12	85	13.23850727	74	24.80250168	-5	0.217391304	0.217391304	31.75922966	0.944444444	0.47826087	-3	-0.68929232	15.75945854	-1.107219937	2	3.26137495	-3.227750063	79	74	19	0.217391304	Western European broadleaf forests	6.5	0.166666667	0.217391304	1	5	72	236	213
25	0	1	-5.539469219	-20	7.773062706	10.428627	55	19	-1.969631772	FALSE	0.070166625	7.877083302	87	0.666666667	species	236	51.351393	184	12	85	13.23850727	74	24.80250168	-5	0.285714286	0.285714286	31.75922966	1	0.428571429	-3	-0.68929232	15.75945854	-1.107219937	2	3.26137495	-3.227750063	79	74	18	0.285714286	Western European broadleaf forests	6.5	0.136363636	0.285714286	1	7	72	236	213
26	0	1	-5.539469219	-20	7.773062706	10.428627	55	15	-1.969631772	FALSE	0.070166625	7.877083302	36	0.75	species	236	51.351393	184	7	85	13.23850727	74	24.80250168	-5	0.2	0.2	31.75922966	0.833333333	0.533333333	-3	-0.68929232	15.75945854	-1.107219937	2	3.26137495	-3.227750063	79	74	13	0.2	Western European broadleaf forests	6.5	0.117647059	0.2	1	5	72	236	213
27	0	1	-5.539469219	-20	7.773062706	10.428627	55	21	-1.969631772	FALSE	0.070166625	7.877083302	47	0.75	species	236	51.351393	184	12	85	13.23850727	74	24.80250168	-5	0.238095238	0.285714286	31.75922966	1	0.428571429	-3	-0.68929232	15.75945854	-1.107219937	2	3.26137495	-3.227750063	79	74	17	0.238095238	Western European broadleaf forests	6.5	0.181818182	0.238095238	1	6	72	236	213
28	0	1	-5.539469219	-20	7.773062706	10.428627	55	21	-1.969631772	FALSE	0.070166625	7.877083302	61	0.75	species	236	51.351393	184	10	85	13.23850727	74	24.80250168	-5	0.238095238	0.238095238	31.75922966	0.875	0.523809524	-3	-0.68929232	15.75945854	-1.107219937	2	3.26137495	-3.227750063	79	74	17	0.238095238	Western European broadleaf forests	6.5	0.19047619	0.238095238	1	10	72	236	213
29	0	1	-5.539469219	-20	7.773062706	10.428627	55	10	-1.969631772	FALSE	0.070166625	7.877083302	56	0.875	species	236	51.351393	184	5	85	13.23850727	74	24.80250168	-5	0.2	0.2	31.75922966	1	0.5	-3	-0.68929232	15.75945854	-1.107219937	2	3.26137495	-3.227750063	79	74	9	0.2	Western European broadleaf forests	6.5	0.090909091	0.2	1	4	72	236	213
30	0	1	-5.539469219	-20	7.773062706	10.428627	55	18	-1.969631772	FALSE	0.070166625	7.877083302	112	0.642857143	species	236	51.351393	184	11	85	13.23850727	74	24.80250168	-5	0.3	0.3	31.75922966	1	0.45	-3	-0.68929232	15.75945854	-1.107219937	2	3.26137495	-3.227750063	79	74	16	0.3	Western European broadleaf forests	6.5	0.2	0.3	1	8	72	236	213
31	0	1	-5.539469219	-20	7.773062706	10.428627	55	13	-1.969631772	FALSE	0.070166625	7.877083302	76	0.363636364	species	236	51.351393	184	6	85	13.23850727	74	24.80250168	-5	0.214285714	0.214285714	31.75922966	1	0.571428571	-3	-0.68929232	15.75945854	-1.107219937	2	3.26137495	-3.227750063	79	74	13	0.214285714	Western European broadleaf forests	6.5	0.066666667	0.214285714	1	7	72	236	213
32	0	1	-5.539469219	-20	7.773062706	10.428627	55	10	-1.969631772	FALSE	0.070166625	7.877083302	92	0.375	species	236	51.351393	184	5	85	13.23850727	74	24.80250168	-5	0.2	0.2	31.75922966	1	0.5	-3	-0.68929232	15.75945854	-1.107219937	2	3.26137495	-3.227750063	79	74	9	0.2	Western European broadleaf forests	6.5	0.1	0.2	1	4	72	236	213
33	0	1	-5.539469219	-20	7.773062706	10.428627	55	9	-1.969631772	FALSE	0.070166625	7.877083302	21	0.833333333	species	236	51.351393	184	3	85	13.23850727	74	24.80250168	-5	0.4	0.4	31.75922966	1	0.7	-3	-0.68929232	15.75945854	-1.107219937	2	3.26137495	-3.227750063	79	74	8	0.4	Western European broadleaf forests	6.5	0.2	0.4	1	4	72	236	213
34	0	1	-5.539469219	-20	7.773062706	10.428627	55	15	-1.969631772	FALSE	0.070166625	7.877083302	92	0.727272727	species	236	51.351393	184	5	85	13.23850727	74	24.80250168	-5	0.266666667	0.266666667	31.75922966	1	0.666666667	-3	-0.68929232	15.75945854	-1.107219937	2	3.26137495	-3.227750063	79	74	11	0.266666667	Western European broadleaf forests	6.5	0.266666667	0.266666667	1	4	72	236	213
35	0	1	-5.539469219	-20	7.773062706	10.428627	55	9	-1.969631772	FALSE	0.070166625	7.877083302	20	0.5	species	236	51.351393	184	4	85	13.23850727	74	24.80250168	-5	0.2	0.2	31.75922966	0.875	0.6	-3	-0.68929232	15.75945854	-1.107219937	2	3.26137495	-3.227750063	79	74	10	0.2	Western European broadleaf forests	6.5	0	0.2	1	8	72	236	213
36	0	1	-5.539469219	-20	7.773062706	10.428627	55	21	-1.969631772	FALSE	0.070166625	7.877083302	59	0.722222222	species	236	51.351393	184	10	85	13.23850727	74	24.80250168	-5	0.142857143	0.142857143	31.75922966	0.888888889	0.523809524	-3	-0.68929232	15.75945854	-1.107219937	2	3.26137495	-3.227750063	79	74	19	0.142857143	Western European broadleaf forests	6.5	0.095238095	0.142857143	1	8	72	236	213
37	0	1	-5.539469219	-20	7.773062706	10.428627	55	19	-1.969631772	FALSE	0.070166625	7.877083302	82	0.529411765	species	236	51.351393	184	11	85	13.23850727	74	24.80250168	-5	0.15	0.2	31.75922966	0.875	0.45	-3	-0.68929232	15.75945854	-1.107219937	2	3.26137495	-3.227750063	79	74	17	0.15	Western European broadleaf forests	6.5	0.142857143	0.15	1	8	72	236	213
38	0	1	-5.539469219	-20	7.773062706	10.428627	55	16	-1.969631772	FALSE	0.070166625	7.877083302	43	0.636363636	species	236	51.351393	184	7	85	13.23850727	74	24.80250168	-5	0.3125	0.375	31.75922966	1	0.5625	-3	-0.68929232	15.75945854	-1.107219937	2	3.26137495	-3.227750063	79	74	13	0.3125	Western European broadleaf forests	6.5	0.1875	0.3125	1	8	72	236	213
39	0	1	-5.539469219	-20	7.773062706	10.428627	55	19	-1.969631772	FALSE	0.070166625	7.877083302	81	0.733333333	species	236	51.351393	184	12	85	13.23850727	74	24.80250168	-5	0.25	0.3	31.75922966	1	0.4	-3	-0.68929232	15.75945854	-1.107219937	2	3.26137495	-3.227750063	79	74	18	0.25	Western European broadleaf forests	6.5	0.095238095	0.25	1	7	72	236	213
40	0	1	-5.539469219	-20	7.773062706	10.428627	55	12	-1.969631772	FALSE	0.070166625	7.877083302	23	0.6	species	236	51.351393	184	6	85	13.23850727	74	24.80250168	-5	0.166666667	0.166666667	31.75922966	1	0.5	-3	-0.68929232	15.75945854	-1.107219937	2	3.26137495	-3.227750063	79	74	11	0.166666667	Western European broadleaf forests	6.5	0.076923077	0.166666667	1	4	72	236	213
41	0	1	-5.539469219	-20	7.773062706	10.428627	55	27	-1.969631772	FALSE	0.070166625	7.877083302	86	0.565217391	species	236	51.351393	184	15	85	13.23850727	74	24.80250168	-5	0.178571429	0.178571429	31.75922966	0.956521739	0.464285714	-3	-0.68929232	15.75945854	-1.107219937	2	3.26137495	-3.227750063	79	74	25	0.178571429	Western European broadleaf forests	6.5	0.1	0.178571429	1	8	72	236	213
42	0	1	-5.539469219	-20	7.773062706	10.428627	55	16	-1.969631772	FALSE	0.070166625	7.877083302	84	0.714285714	species	236	51.351393	184	11	85	13.23850727	74	24.80250168	-5	0.176470588	0.176470588	31.75922966	1	0.352941176	-3	-0.68929232	15.75945854	-1.107219937	2	3.26137495	-3.227750063	79	74	16	0.176470588	Western European broadleaf forests	6.5	0.058823529	0.176470588	1	7	72	236	213
43	0	1	-5.539469219	-20	7.773062706	10.428627	55	37	-1.969631772	FALSE	0.070166625	7.877083302	143	0.818181818	species	236	51.351393	184	18	85	13.23850727	74	24.80250168	-5	0.131578947	0.131578947	31.75922966	0.939393939	0.526315789	-3	-0.68929232	15.75945854	-1.107219937	2	3.26137495	-3.227750063	79	74	36	0.131578947	Western European broadleaf forests	6.5	0.05	0.131578947	1	18	72	236	213
44	0	1	-5.539469219	-20	7.773062706	10.428627	55	24	-1.969631772	FALSE	0.070166625	7.877083302	66	0.772727273	species	236	51.351393	184	12	85	13.23850727	74	24.80250168	-5	0.12	0.12	31.75922966	0.909090909	0.52	-3	-0.68929232	15.75945854	-1.107219937	2	3.26137495	-3.227750063	79	74	24	0.12	Western European broadleaf forests	6.5	0.04	0.12	1	14	72	236	213
45	0	1	-5.539469219	-20	7.773062706	10.428627	55	34	-1.969631772	FALSE	0.070166625	7.877083302	114	0.766666667	species	236	51.351393	184	14	85	13.23850727	74	24.80250168	-5	0.142857143	0.171428571	31.75922966	0.931034483	0.6	-3	-0.68929232	15.75945854	-1.107219937	2	3.26137495	-3.227750063	79	74	32	0.142857143	Western European broadleaf forests	6.5	0.083333333	0.142857143	1	19	72	236	213
46	0	1	-5.539469219	-20	7.773062706	10.428627	55	15	-1.969631772	FALSE	0.070166625	7.877083302	105	0.846153846	species	236	51.351393	184	9	85	13.23850727	74	24.80250168	-5	0.1875	0.1875	31.75922966	1	0.4375	-3	-0.68929232	15.75945854	-1.107219937	2	3.26137495	-3.227750063	79	74	15	0.1875	Western European broadleaf forests	6.5	0.058823529	0.1875	1	9	72	236	213
47	0	1	-5.539469219	-20	7.773062706	10.428627	55	18	-1.969631772	FALSE	0.070166625	7.877083302	154	0.846153846	species	236	51.351393	184	7	85	13.23850727	74	24.80250168	-5	0.315789474	0.315789474	31.75922966	1	0.631578947	-3	-0.68929232	15.75945854	-1.107219937	2	3.26137495	-3.227750063	79	74	17	0.315789474	Western European broadleaf forests	6.5	0.105263158	0.315789474	1	9	72	236	213
48	0	1	-5.539469219	-20	7.773062706	10.428627	55	15	-1.969631772	FALSE	0.070166625	7.877083302	23	0.642857143	species	236	51.351393	184	8	85	13.23850727	74	24.80250168	-5	0.066666667	0.133333333	31.75922966	0.923076923	0.466666667	-3	-0.68929232	15.75945854	-1.107219937	2	3.26137495	-3.227750063	79	74	14	0.066666667	Western European broadleaf forests	6.5	0.066666667	0.066666667	1	8	72	236	213
49	0	1	-5.539469219	-20	7.773062706	10.428627	55	30	-1.969631772	FALSE	0.070166625	7.877083302	95	0.64	species	236	51.351393	184	11	85	13.23850727	74	24.80250168	-5	0.193548387	0.193548387	31.75922966	0.88	0.64516129	-3	-0.68929232	15.75945854	-1.107219937	2	3.26137495	-3.227750063	79	74	27	0.193548387	Western European broadleaf forests	6.5	0.15625	0.193548387	1	13	72	236	213
50	0	1	-5.539469219	-20	7.773062706	10.428627	55	18	-1.969631772	FALSE	0.070166625	7.877083302	49	0.75	species	236	51.351393	184	10	85	13.23850727	74	24.80250168	-5	0.157894737	0.157894737	31.75922966	0.9375	0.473684211	-3	-0.68929232	15.75945854	-1.107219937	2	3.26137495	-3.227750063	79	74	16	0.157894737	Western European broadleaf forests	6.5	0.157894737	0.157894737	1	5	72	236	213
51	0	1	-5.539469219	-20	7.773062706	10.428627	55	9	-1.969631772	FALSE	0.070166625	7.877083302	26	0.888888889	species	236	51.351393	184	6	85	13.23850727	74	24.80250168	-5	0.1	0.1	31.75922966	1	0.4	-3	-0.68929232	15.75945854	-1.107219937	2	3.26137495	-3.227750063	79	74	10	0.1	Western European broadleaf forests	6.5	0	0.1	1	3	72	236	213
52	0	1	-5.539469219	-20	7.773062706	10.428627	55	12	-1.969631772	FALSE	0.070166625	7.877083302	40	1	species	236	51.351393	184	5	85	13.23850727	74	24.80250168	-5	0.230769231	0.230769231	31.75922966	1	0.615384615	-3	-0.68929232	15.75945854	-1.107219937	2	3.26137495	-3.227750063	79	74	12	0.230769231	Western European broadleaf forests	6.5	0.076923077	0.230769231	1	9	72	236	213
53	0	1	-5.539469219	-20	7.773062706	10.428627	55	10	-1.969631772	FALSE	0.070166625	7.877083302	91	1	species	236	51.351393	184	5	85	13.23850727	74	24.80250168	-5	0.2	0.2	31.75922966	1	0.5	-3	-0.68929232	15.75945854	-1.107219937	2	3.26137495	-3.227750063	79	74	9	0.2	Western European broadleaf forests	6.5	0.1	0.2	1	5	72	236	213
54	0	1	-5.539469219	-20	7.773062706	10.428627	55	9	-1.969631772	FALSE	0.070166625	7.877083302	35	0.625	species	236	51.351393	184	5	85	13.23850727	74	24.80250168	-5	0.2	0.3	31.75922966	1	0.5	-3	-0.68929232	15.75945854	-1.107219937	2	3.26137495	-3.227750063	79	74	9	0.2	Western European broadleaf forests	6.5	0.1	0.2	1	6	72	236	213
55	0	1	-5.539469219	-20	7.773062706	10.428627	55	15	-1.969631772	FALSE	0.070166625	7.877083302	38	0.666666667	species	236	51.351393	184	8	85	13.23850727	74	24.80250168	-5	0.25	0.3125	31.75922966	1	0.5	-3	-0.68929232	15.75945854	-1.107219937	2	3.26137495	-3.227750063	79	74	14	0.25	Western European broadleaf forests	6.5	0.125	0.25	1	6	72	236	213
56	0	1	-5.539469219	-20	7.773062706	10.428627	55	19	-1.969631772	FALSE	0.070166625	7.877083302	29	0.8125	species	236	51.351393	184	10	85	13.23850727	74	24.80250168	-5	0.238095238	0.238095238	31.75922966	1	0.523809524	-3	-0.68929232	15.75945854	-1.107219937	2	3.26137495	-3.227750063	79	74	19	0.238095238	Western European broadleaf forests	6.5	0.095238095	0.238095238	1	12	72	236	213
57	0	1	-5.539469219	-20	7.773062706	10.428627	55	15	-1.969631772	FALSE	0.070166625	7.877083302	33	0.785714286	species	236	51.351393	184	6	85	13.23850727	74	24.80250168	-5	0.125	0.125	31.75922966	1	0.625	-3	-0.68929232	15.75945854	-1.107219937	2	3.26137495	-3.227750063	79	74	14	0.125	Western European broadleaf forests	6.5	0.125	0.125	1	8	72	236	213
58	0	1	-5.539469219	-20	7.773062706	10.428627	55	17	-1.969631772	FALSE	0.070166625	7.877083302	30	0.857142857	species	236	51.351393	184	8	85	13.23850727	74	24.80250168	-5	0.176470588	0.176470588	31.75922966	1	0.529411765	-3	-0.68929232	15.75945854	-1.107219937	2	3.26137495	-3.227750063	79	74	16	0.176470588	Western European broadleaf forests	6.5	0.058823529	0.176470588	1	8	72	236	213
59	0	1	-5.539469219	-20	7.773062706	10.428627	55	23	-1.969631772	FALSE	0.070166625	7.877083302	129	0.842105263	species	236	51.351393	184	12	85	13.23850727	74	24.80250168	-5	0.208333333	0.208333333	31.75922966	1	0.5	-3	-0.68929232	15.75945854	-1.107219937	2	3.26137495	-3.227750063	79	74	22	0.208333333	Western European broadleaf forests	6.5	0.083333333	0.208333333	1	15	72	236	213
60	0	1	-5.539469219	-20	7.773062706	10.428627	55	15	-1.969631772	FALSE	0.070166625	7.877083302	46	0.666666667	species	236	51.351393	184	8	85	13.23850727	74	24.80250168	-5	0.25	0.25	31.75922966	1	0.5	-3	-0.68929232	15.75945854	-1.107219937	2	3.26137495	-3.227750063	79	74	14	0.25	Western European broadleaf forests	6.5	0.125	0.25	1	6	72	236	213
61	0	1	-5.539469219	-20	7.773062706	10.428627	55	16	-1.969631772	FALSE	0.070166625	7.877083302	32	0.733333333	species	236	51.351393	184	9	85	13.23850727	74	24.80250168	-5	0.117647059	0.117647059	31.75922966	1	0.470588235	-3	-0.68929232	15.75945854	-1.107219937	2	3.26137495	-3.227750063	79	74	16	0.117647059	Western European broadleaf forests	6.5	0.058823529	0.117647059	1	6	72	236	213
62	0	1	-5.539469219	-20	7.773062706	10.428627	55	25	-1.969631772	FALSE	0.070166625	7.877083302	73	0.863636364	species	236	51.351393	184	11	85	13.23850727	74	24.80250168	-5	0.185185185	0.185185185	31.75922966	0.909090909	0.592592593	-3	-0.68929232	15.75945854	-1.107219937	2	3.26137495	-3.227750063	79	74	25	0.185185185	Western European broadleaf forests	6.5	0.074074074	0.185185185	1	12	72	236	213
63	0	1	-5.539469219	-20	7.773062706	10.428627	55	33	-1.969631772	FALSE	0.070166625	7.877083302	103	0.814814815	species	236	51.351393	184	16	85	13.23850727	74	24.80250168	-5	0.205882353	0.205882353	31.75922966	0.962962963	0.529411765	-3	-0.68929232	15.75945854	-1.107219937	2	3.26137495	-3.227750063	79	74	31	0.205882353	Western European broadleaf forests	6.5	0.085714286	0.205882353	1	16	72	236	213
64	0	1	-5.539469219	-20	7.773062706	10.428627	55	25	-1.969631772	FALSE	0.070166625	7.877083302	51	0.772727273	species	236	51.351393	184	10	85	13.23850727	74	24.80250168	-5	0.185185185	0.185185185	31.75922966	0.863636364	0.62962963	-3	-0.68929232	15.75945854	-1.107219937	2	3.26137495	-3.227750063	79	74	25	0.185185185	Western European broadleaf forests	6.5	0.071428571	0.185185185	1	10	72	236	213
65	0	1	-5.539469219	-20	7.773062706	10.428627	55	14	-1.969631772	FALSE	0.070166625	7.877083302	55	0.818181818	species	236	51.351393	184	7	85	13.23850727	74	24.80250168	-5	0.214285714	0.214285714	31.75922966	1	0.5	-3	-0.68929232	15.75945854	-1.107219937	2	3.26137495	-3.227750063	79	74	13	0.214285714	Western European broadleaf forests	6.5	0.071428571	0.214285714	1	6	72	236	213
66	0	1	-5.539469219	-20	7.773062706	10.428627	55	16	-1.969631772	FALSE	0.070166625	7.877083302	112	0.846153846	species	236	51.351393	184	6	85	13.23850727	74	24.80250168	-5	0.235294118	0.235294118	31.75922966	1	0.647058824	-3	-0.68929232	15.75945854	-1.107219937	2	3.26137495	-3.227750063	79	74	15	0.235294118	Western European broadleaf forests	6.5	0.117647059	0.235294118	1	8	72	236	213
67	0	1	-5.539469219	-20	7.773062706	10.428627	55	22	-1.969631772	FALSE	0.070166625	7.877083302	103	0.777777778	species	236	51.351393	184	10	85	13.23850727	74	24.80250168	-5	0.181818182	0.181818182	31.75922966	1	0.545454545	-3	-0.68929232	15.75945854	-1.107219937	2	3.26137495	-3.227750063	79	74	21	0.181818182	Western European broadleaf forests	6.5	0.045454545	0.181818182	1	14	72	236	213
68	0	1	-5.539469219	-20	7.773062706	10.428627	55	13	-1.969631772	FALSE	0.070166625	7.877083302	47	0.8	species	236	51.351393	184	6	85	13.23850727	74	24.80250168	-5	0.230769231	0.230769231	31.75922966	1	0.538461538	-3	-0.68929232	15.75945854	-1.107219937	2	3.26137495	-3.227750063	79	74	11	0.230769231	Western European broadleaf forests	6.5	0.153846154	0.230769231	1	7	72	236	213
69	0	1	-5.539469219	-20	7.773062706	10.428627	55	10	-1.969631772	FALSE	0.070166625	7.877083302	46	1	species	236	51.351393	184	5	85	13.23850727	74	24.80250168	-5	0.181818182	0.181818182	31.75922966	1	0.545454545	-3	-0.68929232	15.75945854	-1.107219937	2	3.26137495	-3.227750063	79	74	11	0.181818182	Western European broadleaf forests	6.5	0	0.181818182	1	7	72	236	213
70	0	1	-5.539469219	-20	7.773062706	10.428627	55	13	-1.969631772	FALSE	0.070166625	7.877083302	51	0.916666667	species	236	51.351393	184	8	85	13.23850727	74	24.80250168	-5	0.142857143	0.142857143	31.75922966	1	0.428571429	-3	-0.68929232	15.75945854	-1.107219937	2	3.26137495	-3.227750063	79	74	14	0.142857143	Western European broadleaf forests	6.5	0	0.142857143	1	9	72	236	213
71	0	1	-5.539469219	-20	7.773062706	10.428627	55	17	-1.969631772	FALSE	0.070166625	7.877083302	100	0.727272727	species	236	51.351393	184	5	85	13.23850727	74	24.80250168	-5	0.388888889	0.388888889	31.75922966	1	0.722222222	-3	-0.68929232	15.75945854	-1.107219937	2	3.26137495	-3.227750063	79	74	15	0.388888889	Western European broadleaf forests	6.5	0.166666667	0.388888889	1	11	72	236	213
72					6.808094025	-71.506598	34	10		FALSE	1.702000022	10.84760475	32	0.857142857	species	138	-41.00165	138	3	228	58.85630798		21.92225075		0.3	0.3	49.48216629	0.428571429	0.7			2.258999825			12.09054184	-2.559250116			8	0.3	Valdivian temperate forests		0.2	0.3		6		554	519
73					6.808094025	-71.506598	34	10		FALSE	1.702000022	10.84760475	27	0.833333333	species	138	-41.00165	138	3	228	58.85630798		21.92225075		0.4	0.4	49.48216629	0.333333333	0.7			2.258999825			12.09054184	-2.559250116			6	0.4	Valdivian temperate forests		0.4	0.4		5		554	519
74					6.808094025	-71.506598	34	10		FALSE	1.702000022	10.84760475	34	0.857142857	species	138	-41.00165	138	3	228	58.85630798		21.92225075		0.3	0.3	49.48216629	0.428571429	0.7			2.258999825			12.09054184	-2.559250116			7	0.3	Valdivian temperate forests		0.3	0.3		6		554	519
75					12.84053135	-90.557333	50	12		FALSE	0.362499982	11.99622917	54	0.727272727	species	264	38.528278	177	6	107	20.05737305		38.23799896		0.153846154	0.153846154	31.3725338	1	0.538461538			12.72716618			0.362499982	-6.583250046			12	0.153846154	Ozark Highlands mixed forests		0.076923077	0.153846154		11		291	177
76					12.84053135	-90.557333	50	14		FALSE	0.362499982	11.99622917	61	0.692307692	species	264	38.528278	177	9	107	20.05737305		38.23799896		0.071428571	0.071428571	31.3725338	1	0.357142857			12.72716618			0.362499982	-6.583250046			14	0.071428571	Ozark Highlands mixed forests		0	0.071428571		10		291	177
77					12.84053135	-90.557333	50	12		FALSE	0.362499982	11.99622917	75	0.666666667	species	264	38.528278	177	7	107	20.05737305		38.23799896		0.076923077	0.076923077	31.3725338	0.916666667	0.461538462			12.72716618			0.362499982	-6.583250046			12	0.076923077	Ozark Highlands mixed forests		0.076923077	0.076923077		9		291	177
78					12.84053135	-90.557333	50	14		FALSE	0.362499982	11.99622917	35	0.222222222	species	264	38.528278	177	6	107	20.05737305		38.23799896		0.357142857	0.357142857	31.3725338	1	0.571428571			12.72716618			0.362499982	-6.583250046			11	0.357142857	Ozark Highlands mixed forests		0.214285714	0.357142857		8		291	177
79	17	3	-7.467942332	39	-0.073656239	-109.416667	31	10	-1.751714736	FALSE	-7.978791714	12.46793747	19	0.666666667	species	140	45	106	2	74	26.75557709	106.5	32.0672493	42	0.538461538	0.538461538	38.88059616	1	0.846153846	13	-0.390741499	1.404458404	-2.404425908	11	-7.978791714	-13.58475018	172	130	7	0.538461538	South Central Rockies forests	22	0.461538462	0.538461538	-1	3	135.5	193	106
80	17	3	-7.467942332	39	-0.073656239	-109.416667	31	9	-1.751714736	FALSE	-7.978791714	12.46793747	26	0.666666667	species	140	45	106	2	74	26.75557709	106.5	32.0672493	42	0.454545455	0.454545455	38.88059616	1	0.818181818	13	-0.390741499	1.404458404	-2.404425908	11	-7.978791714	-13.58475018	172	130	6	0.454545455	South Central Rockies forests	22	0.454545455	0.454545455	-1	3	135.5	193	106
81	17	3	-7.467942332	39	-0.073656239	-109.416667	31	9	-1.751714736	FALSE	-7.978791714	12.46793747	15	0.5	species	140	45	106	2	74	26.75557709	106.5	32.0672493	42	0.5	0.5	38.88059616	1	0.833333333	13	-0.390741499	1.404458404	-2.404425908	11	-7.978791714	-13.58475018	172	130	6	0.5	South Central Rockies forests	22	0.5	0.5	-1	3	135.5	193	106
82	17	3	-7.467942332	39	-0.073656239	-109.416667	31	9	-1.751714736	FALSE	-7.978791714	12.46793747	16	0.571428571	species	140	45	106	2	74	26.75557709	106.5	32.0672493	42	0.363636364	0.363636364	38.88059616	1	0.818181818	13	-0.390741499	1.404458404	-2.404425908	11	-7.978791714	-13.58475018	172	130	7	0.363636364	South Central Rockies forests	22	0.363636364	0.363636364	-1	5	135.5	193	106
83	17	3	-7.467942332	39	-0.073656239	-109.416667	31	15	-1.751714736	FALSE	-7.978791714	12.46793747	32	0.545454545	species	140	45	106	6	74	26.75557709	106.5	32.0672493	42	0.45	0.45	38.88059616	1	0.7	13	-0.390741499	1.404458404	-2.404425908	11	-7.978791714	-13.58475018	172	130	12	0.45	South Central Rockies forests	22	0.4	0.45	-1	5	135.5	193	106
84					-0.073656239	-109.416667	31	8		FALSE	-7.978791714	12.46793747	20	0.25	species	140	45	106	0	74	26.75557709		32.0672493		0.636363636	0.636363636	38.88059616	1	1			1.404458404			-7.978791714	-13.58475018			4	0.636363636	South Central Rockies forests		0.636363636	0.636363636		2		193	106
85	17	3	-7.467942332	39	-0.073656239	-109.416667	31	20	-1.751714736	FALSE	-7.978791714	12.46793747	47	0.5	species	140	45	106	3	74	26.75557709	106.5	32.0672493	42	0.47826087	0.47826087	38.88059616	1	0.869565217	13	-0.390741499	1.404458404	-2.404425908	11	-7.978791714	-13.58475018	172	130	16	0.47826087	South Central Rockies forests	22	0.291666667	0.47826087	-1	4	135.5	193	106
86	17	3	-7.467942332	39	-0.073656239	-109.416667	31	13	-1.751714736	FALSE	-7.978791714	12.46793747	26	0.428571429	species	140	45	106	2	74	26.75557709	106.5	32.0672493	42	0.5	0.5	38.88059616	1	0.857142857	13	-0.390741499	1.404458404	-2.404425908	11	-7.978791714	-13.58475018	172	130	12	0.5	South Central Rockies forests	22	0.133333333	0.5	-1	5	135.5	193	106
87	17	3	-7.467942332	39	-0.073656239	-109.416667	31	12	-1.751714736	FALSE	-7.978791714	12.46793747	26	0.571428571	species	140	45	106	3	74	26.75557709	106.5	32.0672493	42	0.533333333	0.533333333	38.88059616	1	0.8	13	-0.390741499	1.404458404	-2.404425908	11	-7.978791714	-13.58475018	172	130	10	0.533333333	South Central Rockies forests	22	0.333333333	0.533333333	-1	4	135.5	193	106
88	17	3	-7.467942332	39	-0.073656239	-109.416667	31	12	-1.751714736	FALSE	-7.978791714	12.46793747	19	0.444444444	species	140	45	106	4	74	26.75557709	106.5	32.0672493	42	0.357142857	0.357142857	38.88059616	1	0.714285714	13	-0.390741499	1.404458404	-2.404425908	11	-7.978791714	-13.58475018	172	130	11	0.357142857	South Central Rockies forests	22	0.214285714	0.357142857	-1	5	135.5	193	106
89	17	3	-7.467942332	39	-0.073656239	-109.416667	31	12	-1.751714736	FALSE	-7.978791714	12.46793747	16	0.4	species	140	45	106	2	74	26.75557709	106.5	32.0672493	42	0.615384615	0.615384615	38.88059616	1	0.846153846	13	-0.390741499	1.404458404	-2.404425908	11	-7.978791714	-13.58475018	172	130	7	0.615384615	South Central Rockies forests	22	0.428571429	0.615384615	-1	2	135.5	193	106
90					-0.073656239	-109.416667	31	8		FALSE	-7.978791714	12.46793747	13	1	species	140	45	106	1	74	26.75557709		32.0672493		0.6	0.6	38.88059616	1	0.9			1.404458404			-7.978791714	-13.58475018			4	0.6	South Central Rockies forests		0.6	0.6		2		193	106
91	17	3	-7.467942332	39	-0.073656239	-109.416667	31	18	-1.751714736	FALSE	-7.978791714	12.46793747	37	0.533333333	species	140	45	106	3	74	26.75557709	106.5	32.0672493	42	0.285714286	0.285714286	38.88059616	1	0.857142857	13	-0.390741499	1.404458404	-2.404425908	11	-7.978791714	-13.58475018	172	130	17	0.285714286	South Central Rockies forests	22	0.19047619	0.285714286	-1	10	135.5	193	106
92	42.5	8	-6.338240659	-15.5	4.228625298	-105.364862	20	32	-1.439634363	FALSE	-3.888583422	15.87212467	208	0.523809524	species	173	39.66222	65	7	64	39.50312042	156	35.10449982	20	0.4	0.4	45.21393204	0.904761905	0.8	1	-0.46851306	13.66383362	-2.109584309	24.5	-3.888583422	-11.5454998	88	96.5	30	0.4	Colorado Rockies forests	2	0.142857143	0.4	2	13	80	173	65
94					-1.927479029	-115.283333	44	41		FALSE	-11.52425003	11.53441715	125	0.580645161	species	243	50.75	147	6	101	24.84436989		34.57875061		0.279069767	0.279069767	33.35694885	0.967741935	0.860465116			5.293000221			-11.52425003	-18.18099976			38	0.279069767	Northern Rockies conifer forests		0.11627907	0.279069767		18		249	147
95					14.70443726	-122.287716	1	20		FALSE	8.294333458	14.25079155	35	0.333333333	species	16	38.409897	9	7	182	94.01571655		28.50975037		0.571428571	0.607142857	49.98567581	0.909090909	0.75			8.294333458			21.09162521	2.64199996			15	0.571428571	California interior chaparral and woodlands		0.433333333	0.571428571		11		463	463
96					14.70443726	-122.287716	1	15		FALSE	8.294333458	14.25079155	35	0.5	species	16	38.409897	9	2	182	94.01571655		28.50975037		0.578947368	0.578947368	49.98567581	0.875	0.894736842			8.294333458			21.09162521	2.64199996			11	0.578947368	California interior chaparral and woodlands		0.380952381	0.578947368		9		463	463
97	-5.5	0	-5.952043814	18.5	14.70443726	-122.287716	1	16	-1.873990992	FALSE	8.294333458	14.25079155	38	0.538461538	species	16	38.409897	9	6	182	94.01571655	58	28.50975037	-170.5	0.277777778	0.333333333	49.98567581	0.916666667	0.666666667	10.5	-0.372153552	8.294333458	-0.230894259	-1	21.09162521	2.64199996	70	54	14	0.277777778	California interior chaparral and woodlands	-162	0.210526316	0.277777778	-1	8	55.5	463	463
98	-5.5	0	-5.952043814	18.5	14.70443726	-122.287716	1	12	-1.873990992	FALSE	8.294333458	14.25079155	30	0.75	species	16	38.409897	9	1	182	94.01571655	58	28.50975037	-170.5	0.384615385	0.384615385	49.98567581	1	0.923076923	10.5	-0.372153552	8.294333458	-0.230894259	-1	21.09162521	2.64199996	70	54	8	0.384615385	California interior chaparral and woodlands	-162	0.384615385	0.384615385	-1	6	55.5	463	463
99	-5.5	0	-5.952043814	18.5	14.70443726	-122.287716	1	16	-1.873990992	FALSE	8.294333458	14.25079155	39	0.75	species	16	38.409897	9	2	182	94.01571655	58	28.50975037	-170.5	0.368421053	0.368421053	49.98567581	1	0.894736842	10.5	-0.372153552	8.294333458	-0.230894259	-1	21.09162521	2.64199996	70	54	14	0.368421053	California interior chaparral and woodlands	-162	0.263157895	0.368421053	-1	8	55.5	463	463
100	-5.5	0	-5.952043814	18.5	14.70443726	-122.287716	1	19	-1.873990992	FALSE	8.294333458	14.25079155	38	0.642857143	species	16	38.409897	9	5	182	94.01571655	58	28.50975037	-170.5	0.363636364	0.409090909	49.98567581	0.923076923	0.772727273	10.5	-0.372153552	8.294333458	-0.230894259	-1	21.09162521	2.64199996	70	54	15	0.363636364	California interior chaparral and woodlands	-162	0.318181818	0.363636364	-1	11	55.5	463	463
101	-5.5	0	-5.952043814	18.5	14.70443726	-122.287716	1	19	-1.873990992	FALSE	8.294333458	14.25079155	37	0.5	species	16	38.409897	9	8	182	94.01571655	58	28.50975037	-170.5	0.391304348	0.434782609	49.98567581	0.923076923	0.652173913	10.5	-0.372153552	8.294333458	-0.230894259	-1	21.09162521	2.64199996	70	54	17	0.391304348	California interior chaparral and woodlands	-162	0.24	0.391304348	-1	9	55.5	463	463
102	-5.5	0	-5.952043814	18.5	14.70443726	-122.287716	1	26	-1.873990992	FALSE	8.294333458	14.25079155	50	0.526315789	species	16	38.409897	9	8	182	94.01571655	58	28.50975037	-170.5	0.40625	0.4375	49.98567581	0.944444444	0.75	10.5	-0.372153552	8.294333458	-0.230894259	-1	21.09162521	2.64199996	70	54	23	0.40625	California interior chaparral and woodlands	-162	0.272727273	0.40625	-1	15	55.5	463	463
103	-5.5	0	-5.952043814	18.5	14.70443726	-122.287716	1	23	-1.873990992	FALSE	8.294333458	14.25079155	34	0.625	species	16	38.409897	9	5	182	94.01571655	58	28.50975037	-170.5	0.466666667	0.5	49.98567581	1	0.833333333	10.5	-0.372153552	8.294333458	-0.230894259	-1	21.09162521	2.64199996	70	54	20	0.466666667	California interior chaparral and woodlands	-162	0.3125	0.466666667	-1	16	55.5	463	463
104					9.422478676	-3.95	20	14		FALSE	2.227291584	8.962333679	104		genus or above	84	40.833333	84	0	94	40.67010498		26.9924984		1	1	33.20305252		1			5.862916946			18.09549904	-1.654250026			4	1	Iberian conifer forests		0.777777778	1		2		263	225
105					9.422478676	-3.95	20	15		FALSE	2.227291584	8.962333679	117		genus or above	84	40.833333	84	0	94	40.67010498		26.9924984		1	1	33.20305252		1			5.862916946			18.09549904	-1.654250026			4	1	Iberian conifer forests		0.764705882	1		2		263	225
106					26.12934303	55.43444	93	16		FALSE	25.26596451	5.50149107	68	1	species	517	-4.654083	335	1	368	41.93845367		7.638946533		0.9375	0.9375	72.0189743	1	0.9375			26.22912216			25.35649109	22.83368492			1	0.9375			0.9375	0.9375		1		939	378
107					26.12934303	55.43444	93	13		FALSE	25.26596451	5.50149107	59	1	species	517	-4.654083	335	1	368	41.93845367		7.638946533		0.923076923	0.923076923	72.0189743	1	0.923076923			26.22912216			25.35649109	22.83368492			1	0.923076923			0.923076923	0.923076923		1		939	378
108					26.12934303	55.43444	93	12		FALSE	25.26596451	5.50149107	63		species	517	-4.654083	335	0	368	41.93845367		7.638946533		1	1	72.0189743		1			26.22912216			25.35649109	22.83368492			0	1			1	1		0		939	378
109					26.12934303	55.43444	93	18		FALSE	25.26596451	5.50149107	47	1	species	517	-4.654083	335	4	368	41.93845367		7.638946533		0.777777778	0.777777778	72.0189743	0.25	0.777777778			26.22912216			25.35649109	22.83368492			4	0.777777778			0.777777778	0.777777778		3		939	378
110					26.12934303	55.43444	93	16		FALSE	25.26596451	5.50149107	49	1	species	517	-4.654083	335	3	368	41.93845367		7.638946533		0.823529412	0.823529412	72.0189743	0	0.823529412			26.22912216			25.35649109	22.83368492			3	0.823529412			0.823529412	0.823529412		2		939	378
111					26.12934303	55.43444	93	20		FALSE	25.26596451	5.50149107	53	1	species	517	-4.654083	335	2	368	41.93845367		7.638946533		0.9	0.9	72.0189743	0.5	0.9			26.22912216			25.35649109	22.83368492			2	0.9			0.9	0.9		2		939	378
112					26.12934303	55.43444	93	16		FALSE	25.26596451	5.50149107	51	1	species	517	-4.654083	335	2	368	41.93845367		7.638946533		0.875	0.875	72.0189743	0	0.875			26.22912216			25.35649109	22.83368492			2	0.875			0.875	0.875		2		939	378
113					26.12934303	55.43444	93	15		FALSE	25.26596451	5.50149107	53		species	517	-4.654083	335	0	368	41.93845367		7.638946533		1	1	72.0189743		1			26.22912216			25.35649109	22.83368492			0	1			1	1		0		939	378
114	17	3	-7.467942332	39	1.396947861	-110.55	37	11	-1.751714736	FALSE	-7.457291603	13.76960373	14	0.666666667	species	165	45.233333	130	3	71	20.93544769	106.5	34.64949799	42	0.25	0.25	39.73969269	0.888888889	0.75	13	-0.390741499	8.30229187	-2.404425908	11	-4.323375225	-13.3892498	172	130	11	0.25	South Central Rockies forests	22	0.083333333	0.25	-1	4	135.5	189	139
115	17	3	-7.467942332	39	1.396947861	-110.55	37	15	-1.751714736	FALSE	-7.457291603	13.76960373	23	0.357142857	species	165	45.233333	130	5	71	20.93544769	106.5	34.64949799	42	0.066666667	0.066666667	39.73969269	0.928571429	0.666666667	13	-0.390741499	8.30229187	-2.404425908	11	-4.323375225	-13.3892498	172	130	15	0.066666667	South Central Rockies forests	22	0	0.066666667	-1	8	135.5	189	139
116	17	3	-7.467942332	39	1.396947861	-110.55	37	12	-1.751714736	FALSE	-7.457291603	13.76960373	18	0.375	species	165	45.233333	130	2	71	20.93544769	106.5	34.64949799	42	0.333333333	0.333333333	39.73969269	0.875	0.833333333	13	-0.390741499	8.30229187	-2.404425908	11	-4.323375225	-13.3892498	172	130	10	0.333333333	South Central Rockies forests	22	0.166666667	0.333333333	-1	4	135.5	189	139
117	17	3	-7.467942332	39	1.396947861	-110.55	37	16	-1.751714736	FALSE	-7.457291603	13.76960373	28	0.6	species	165	45.233333	130	5	71	20.93544769	106.5	34.64949799	42	0.411764706	0.411764706	39.73969269	0.9	0.705882353	13	-0.390741499	8.30229187	-2.404425908	11	-4.323375225	-13.3892498	172	130	15	0.411764706	South Central Rockies forests	22	0.117647059	0.411764706	-1	8	135.5	189	139
118	17	3	-7.467942332	39	1.396947861	-110.55	37	12	-1.751714736	FALSE	-7.457291603	13.76960373	23	0.375	species	165	45.233333	130	6	71	20.93544769	106.5	34.64949799	42	0.333333333	0.333333333	39.73969269	1	0.5	13	-0.390741499	8.30229187	-2.404425908	11	-4.323375225	-13.3892498	172	130	12	0.333333333	South Central Rockies forests	22	0	0.333333333	-1	7	135.5	189	139
119	17	3	-7.467942332	39	1.396947861	-110.55	37	12	-1.751714736	FALSE	-7.457291603	13.76960373	23	0.428571429	species	165	45.233333	130	1	71	20.93544769	106.5	34.64949799	42	0.416666667	0.333333333	39.73969269	0.75	0.916666667	13	-0.390741499	8.30229187	-2.404425908	11	-4.323375225	-13.3892498	172	130	10	0.416666667	South Central Rockies forests	22	0.166666667	0.416666667	-1	5	135.5	189	139
120					1.396947861	-110.55	37	13		FALSE	-7.457291603	13.76960373	20	0.444444444	species	165	45.233333	130	3	71	20.93544769		34.64949799		0.307692308	0.307692308	39.73969269	1	0.769230769			8.30229187			-4.323375225	-13.3892498			11	0.307692308	South Central Rockies forests		0.153846154	0.307692308		2		189	139
121	17	3	-7.467942332	39	1.396947861	-110.55	37	10	-1.751714736	FALSE	-7.457291603	13.76960373	32	0.333333333	species	165	45.233333	130	3	71	20.93544769	106.5	34.64949799	42	0.4	0.4	39.73969269	0.833333333	0.7	13	-0.390741499	8.30229187	-2.404425908	11	-4.323375225	-13.3892498	172	130	8	0.4	South Central Rockies forests	22	0.2	0.4	-1	4	135.5	189	139
122	17	3	-7.467942332	39	1.396947861	-110.55	37	10	-1.751714736	FALSE	-7.457291603	13.76960373	14	0.714285714	species	165	45.233333	130	4	71	20.93544769	106.5	34.64949799	42	0.3	0.3	39.73969269	0.857142857	0.6	13	-0.390741499	8.30229187	-2.404425908	11	-4.323375225	-13.3892498	172	130	8	0.3	South Central Rockies forests	22	0.2	0.3	-1	3	135.5	189	139
123	17	3	-7.467942332	39	1.396947861	-110.55	37	11	-1.751714736	FALSE	-7.457291603	13.76960373	13	0.7	species	165	45.233333	130	5	71	20.93544769	106.5	34.64949799	42	0.166666667	0.166666667	39.73969269	0.9	0.583333333	13	-0.390741499	8.30229187	-2.404425908	11	-4.323375225	-13.3892498	172	130	12	0.166666667	South Central Rockies forests	22	0	0.166666667	-1	6	135.5	189	139
124	17	3	-7.467942332	39	1.396947861	-110.55	37	12	-1.751714736	FALSE	-7.457291603	13.76960373	11	0.555555556	species	165	45.233333	130	2	71	20.93544769	106.5	34.64949799	42	0.25	0.25	39.73969269	0.555555556	0.833333333	13	-0.390741499	8.30229187	-2.404425908	11	-4.323375225	-13.3892498	172	130	11	0.25	South Central Rockies forests	22	0.083333333	0.25	-1	5	135.5	189	139
125	17	3	-7.467942332	39	1.396947861	-110.55	37	11	-1.751714736	FALSE	-7.457291603	13.76960373	15	0.5	species	165	45.233333	130	2	71	20.93544769	106.5	34.64949799	42	0.272727273	0.272727273	39.73969269	0.875	0.818181818	13	-0.390741499	8.30229187	-2.404425908	11	-4.323375225	-13.3892498	172	130	11	0.272727273	South Central Rockies forests	22	0	0.272727273	-1	5	135.5	189	139
126	17	3	-7.467942332	39	1.396947861	-110.55	37	10	-1.751714736	FALSE	-7.457291603	13.76960373	16	0.428571429	species	165	45.233333	130	3	71	20.93544769	106.5	34.64949799	42	0.3	0.3	39.73969269	1	0.7	13	-0.390741499	8.30229187	-2.404425908	11	-4.323375225	-13.3892498	172	130	8	0.3	South Central Rockies forests	22	0.2	0.3	-1	6	135.5	189	139
127	17	3	-7.467942332	39	1.396947861	-110.55	37	12	-1.751714736	FALSE	-7.457291603	13.76960373	18	0.636363636	species	165	45.233333	130	5	71	20.93544769	106.5	34.64949799	42	0.083333333	0.083333333	39.73969269	1	0.583333333	13	-0.390741499	8.30229187	-2.404425908	11	-4.323375225	-13.3892498	172	130	12	0.083333333	South Central Rockies forests	22	0	0.083333333	-1	10	135.5	189	139
128	17	3	-7.467942332	39	1.396947861	-110.55	37	12	-1.751714736	FALSE	-7.457291603	13.76960373	28	1	species	165	45.233333	130	1	71	20.93544769	106.5	34.64949799	42	0.5	0.416666667	39.73969269	0.714285714	0.916666667	13	-0.390741499	8.30229187	-2.404425908	11	-4.323375225	-13.3892498	172	130	8	0.5	South Central Rockies forests	22	0.333333333	0.5	-1	5	135.5	189	139
129	17	3	-7.467942332	39	1.396947861	-110.55	37	11	-1.751714736	FALSE	-7.457291603	13.76960373	12	0.625	species	165	45.233333	130	4	71	20.93544769	106.5	34.64949799	42	0.272727273	0.272727273	39.73969269	0.875	0.636363636	13	-0.390741499	8.30229187	-2.404425908	11	-4.323375225	-13.3892498	172	130	8	0.272727273	South Central Rockies forests	22	0.272727273	0.272727273	-1	4	135.5	189	139
130	17	3	-7.467942332	39	1.396947861	-110.55	37	11	-1.751714736	FALSE	-7.457291603	13.76960373	16	1	species	165	45.233333	130	1	71	20.93544769	106.5	34.64949799	42	0.25	0.25	39.73969269	0.777777778	0.916666667	13	-0.390741499	8.30229187	-2.404425908	11	-4.323375225	-13.3892498	172	130	11	0.25	South Central Rockies forests	22	0.083333333	0.25	-1	5	135.5	189	139
131	17	3	-7.467942332	39	1.396947861	-110.55	37	14	-1.751714736	FALSE	-7.457291603	13.76960373	16	0.666666667	species	165	45.233333	130	1	71	20.93544769	106.5	34.64949799	42	0.357142857	0.357142857	39.73969269	0.777777778	0.928571429	13	-0.390741499	8.30229187	-2.404425908	11	-4.323375225	-13.3892498	172	130	11	0.357142857	South Central Rockies forests	22	0.214285714	0.357142857	-1	6	135.5	189	139
132	0	1	-5.539469219	-20	9.154687881	9.905261	46	15	-1.969631772	FALSE	1.041458249	8.599374771	27	0.75	species	187	49.76874	141	8	70	13.84132385	74	26.16174889	-5	0.25	0.25	32.87002945	1	0.5	-3	-0.68929232	16.00820732	-1.107219937	2	4.887791634	-2.306750059	79	74	13	0.25	Western European broadleaf forests	6.5	0.176470588	0.25	1	7	72	192	162
133	0	1	-5.539469219	-20	9.154687881	9.905261	46	20	-1.969631772	FALSE	1.041458249	8.599374771	42	0.842105263	species	187	49.76874	141	11	70	13.84132385	74	26.16174889	-5	0.05	0.05	32.87002945	0.947368421	0.45	-3	-0.68929232	16.00820732	-1.107219937	2	4.887791634	-2.306750059	79	74	19	0.05	Western European broadleaf forests	6.5	0.047619048	0.05	1	12	72	192	162
134	0	1	-5.539469219	-20	9.154687881	9.905261	46	11	-1.969631772	FALSE	1.041458249	8.599374771	25	0.9	species	187	49.76874	141	6	70	13.84132385	74	26.16174889	-5	0.090909091	0.090909091	32.87002945	1	0.454545455	-3	-0.68929232	16.00820732	-1.107219937	2	4.887791634	-2.306750059	79	74	11	0.090909091	Western European broadleaf forests	6.5	0	0.090909091	1	5	72	192	162
135	0	1	-5.539469219	-20	9.154687881	9.905261	46	19	-1.969631772	FALSE	1.041458249	8.599374771	34	0.416666667	species	187	49.76874	141	9	70	13.84132385	74	26.16174889	-5	0.428571429	0.428571429	32.87002945	1	0.571428571	-3	-0.68929232	16.00820732	-1.107219937	2	4.887791634	-2.306750059	79	74	16	0.428571429	Western European broadleaf forests	6.5	0.238095238	0.428571429	1	10	72	192	162
136	0	1	-5.539469219	-20	9.154687881	9.905261	46	14	-1.969631772	FALSE	1.041458249	8.599374771	29	0.818181818	species	187	49.76874	141	5	70	13.84132385	74	26.16174889	-5	0.214285714	0.214285714	32.87002945	1	0.642857143	-3	-0.68929232	16.00820732	-1.107219937	2	4.887791634	-2.306750059	79	74	12	0.214285714	Western European broadleaf forests	6.5	0.142857143	0.214285714	1	8	72	192	162
137	0	1	-5.539469219	-20	9.154687881	9.905261	46	16	-1.969631772	FALSE	1.041458249	8.599374771	29	0.666666667	species	187	49.76874	141	11	70	13.84132385	74	26.16174889	-5	0.117647059	0.117647059	32.87002945	1	0.352941176	-3	-0.68929232	16.00820732	-1.107219937	2	4.887791634	-2.306750059	79	74	16	0.117647059	Western European broadleaf forests	6.5	0.058823529	0.117647059	1	8	72	192	162
138	0	1	-5.539469219	-20	9.154687881	9.905261	46	14	-1.969631772	FALSE	1.041458249	8.599374771	38	0.636363636	species	187	49.76874	141	9	70	13.84132385	74	26.16174889	-5	0.266666667	0.266666667	32.87002945	1	0.4	-3	-0.68929232	16.00820732	-1.107219937	2	4.887791634	-2.306750059	79	74	13	0.266666667	Western European broadleaf forests	6.5	0.125	0.266666667	1	7	72	192	162
139	0	1	-5.539469219	-20	9.154687881	9.905261	46	15	-1.969631772	FALSE	1.041458249	8.599374771	22	0.857142857	species	187	49.76874	141	8	70	13.84132385	74	26.16174889	-5	0.125	0.125	32.87002945	1	0.5	-3	-0.68929232	16.00820732	-1.107219937	2	4.887791634	-2.306750059	79	74	14	0.125	Western European broadleaf forests	6.5	0.125	0.125	1	11	72	192	162
140	0	1	-5.539469219	-20	9.154687881	9.905261	46	10	-1.969631772	FALSE	1.041458249	8.599374771	28	0.777777778	species	187	49.76874	141	6	70	13.84132385	74	26.16174889	-5	0.181818182	0.181818182	32.87002945	1	0.454545455	-3	-0.68929232	16.00820732	-1.107219937	2	4.887791634	-2.306750059	79	74	9	0.181818182	Western European broadleaf forests	6.5	0.166666667	0.272727273	1	5	72	192	162
141	0	1	-5.539469219	-20	9.154687881	9.905261	46	16	-1.969631772	FALSE	1.041458249	8.599374771	22	0.75	species	187	49.76874	141	11	70	13.84132385	74	26.16174889	-5	0	0	32.87002945	1	0.3125	-3	-0.68929232	16.00820732	-1.107219937	2	4.887791634	-2.306750059	79	74	16	0	Western European broadleaf forests	6.5	0	0	1	13	72	192	162
142	0	1	-5.539469219	-20	9.154687881	9.905261	46	18	-1.969631772	FALSE	1.041458249	8.599374771	34	0.866666667	species	187	49.76874	141	9	70	13.84132385	74	26.16174889	-5	0.166666667	0.166666667	32.87002945	1	0.5	-3	-0.68929232	16.00820732	-1.107219937	2	4.887791634	-2.306750059	79	74	16	0.166666667	Western European broadleaf forests	6.5	0.111111111	0.166666667	1	13	72	192	162
143	0	1	-5.539469219	-20	9.154687881	9.905261	46	16	-1.969631772	FALSE	1.041458249	8.599374771	33	0.733333333	species	187	49.76874	141	9	70	13.84132385	74	26.16174889	-5	0.117647059	0.117647059	32.87002945	1	0.470588235	-3	-0.68929232	16.00820732	-1.107219937	2	4.887791634	-2.306750059	79	74	15	0.117647059	Western European broadleaf forests	6.5	0.111111111	0.176470588	1	8	72	192	162
144	0	1	-5.539469219	-20	9.154687881	9.905261	46	11	-1.969631772	FALSE	1.041458249	8.599374771	20	0.888888889	species	187	49.76874	141	8	70	13.84132385	74	26.16174889	-5	0.181818182	0.181818182	32.87002945	1	0.272727273	-3	-0.68929232	16.00820732	-1.107219937	2	4.887791634	-2.306750059	79	74	10	0.181818182	Western European broadleaf forests	6.5	0.071428571	0.181818182	1	5	72	192	162
145					9.154687881	9.905261	46	10		FALSE	1.041458249	8.599374771	24	0.625	species	187	49.76874	141	6	70	13.84132385		26.16174889		0.2	0.2	32.87002945	1	0.4			16.00820732			4.887791634	-2.306750059			8	0.2	Western European broadleaf forests		0.181818182	0.2		1		192	162
146	0	1	-5.539469219	-20	9.154687881	9.905261	46	11	-1.969631772	FALSE	1.041458249	8.599374771	16	0.5	species	187	49.76874	141	7	70	13.84132385	74	26.16174889	-5	0.272727273	0.363636364	32.87002945	1	0.363636364	-3	-0.68929232	16.00820732	-1.107219937	2	4.887791634	-2.306750059	79	74	10	0.272727273	Western European broadleaf forests	6.5	0.083333333	0.272727273	1	6	72	192	162
147	0	1	-5.539469219	-20	9.154687881	9.905261	46	15	-1.969631772	FALSE	1.041458249	8.599374771	37	0.727272727	species	187	49.76874	141	6	70	13.84132385	74	26.16174889	-5	0.266666667	0.266666667	32.87002945	1	0.6	-3	-0.68929232	16.00820732	-1.107219937	2	4.887791634	-2.306750059	79	74	14	0.266666667	Western European broadleaf forests	6.5	0.058823529	0.266666667	1	6	72	192	162
148	0	1	-5.539469219	-20	9.154687881	9.905261	46	17	-1.969631772	FALSE	1.041458249	8.599374771	23	0.785714286	species	187	49.76874	141	9	70	13.84132385	74	26.16174889	-5	0.176470588	0.176470588	32.87002945	1	0.470588235	-3	-0.68929232	16.00820732	-1.107219937	2	4.887791634	-2.306750059	79	74	15	0.176470588	Western European broadleaf forests	6.5	0.1	0.176470588	1	7	72	192	162
149	0	1	-5.539469219	-20	9.154687881	9.905261	46	12	-1.969631772	FALSE	1.041458249	8.599374771	26	0.6	species	187	49.76874	141	7	70	13.84132385	74	26.16174889	-5	0.166666667	0.166666667	32.87002945	1	0.416666667	-3	-0.68929232	16.00820732	-1.107219937	2	4.887791634	-2.306750059	79	74	11	0.166666667	Western European broadleaf forests	6.5	0.071428571	0.166666667	1	7	72	192	162
150	0	1	-5.539469219	-20	9.154687881	9.905261	46	14	-1.969631772	FALSE	1.041458249	8.599374771	34	0.6	species	187	49.76874	141	10	70	13.84132385	74	26.16174889	-5	0.333333333	0.4	32.87002945	1	0.333333333	-3	-0.68929232	16.00820732	-1.107219937	2	4.887791634	-2.306750059	79	74	13	0.333333333	Western European broadleaf forests	6.5	0.125	0.333333333	1	6	72	192	162
151	0	1	-5.539469219	-20	9.154687881	9.905261	46	12	-1.969631772	FALSE	1.041458249	8.599374771	25	0.777777778	species	187	49.76874	141	3	70	13.84132385	74	26.16174889	-5	0.307692308	0.307692308	32.87002945	1	0.769230769	-3	-0.68929232	16.00820732	-1.107219937	2	4.887791634	-2.306750059	79	74	10	0.307692308	Western European broadleaf forests	6.5	0.2	0.384615385	1	7	72	192	162
152	0	1	-5.539469219	-20	9.154687881	9.905261	46	11	-1.969631772	FALSE	1.041458249	8.599374771	36	0.5	species	187	49.76874	141	6	70	13.84132385	74	26.16174889	-5	0.090909091	0.090909091	32.87002945	1	0.454545455	-3	-0.68929232	16.00820732	-1.107219937	2	4.887791634	-2.306750059	79	74	11	0.090909091	Western European broadleaf forests	6.5	0	0.090909091	1	5	72	192	162
155					14.80620861	-68.95	7	4		FALSE	7.476958275	14.59350014	49		genus or above	104	-32.533333	29	0	42	50.49024582		30.47400093		1	1	47.88836288		1			20.73291588			8.042416573	-0.40200001			2	1	High Monte		0.857142857	1		1		112	29
156					14.80620861	-68.95	7	7		FALSE	7.476958275	14.59350014	31		genus or above	104	-32.533333	29	0	42	50.49024582		30.47400093		1	1	47.88836288		1			20.73291588			8.042416573	-0.40200001			2	1	High Monte		0.888888889	1		1		112	29
158	42.5	8	-6.338240659	-15.5	-0.257104218	-106.988333	32	13	-1.439634363	FALSE	-10.98912525	16.93779182	56	0.625	species	142	38.958333	109	3	56	16.82534599	156	41.31299973	20	0.466666667	0.466666667	40.99869537	1	0.8	1	-0.46851306	10.4204998	-2.109584309	24.5	2.813791513	-20.42350006	88	96.5	9	0.466666667	Colorado Rockies forests	2	0.4	0.466666667	2	3	80	156	146
159	42.5	8	-6.338240659	-15.5	-0.257104218	-106.988333	32	17	-1.439634363	FALSE	-10.98912525	16.93779182	59	0.6	species	142	38.958333	109	3	56	16.82534599	156	41.31299973	20	0.473684211	0.473684211	40.99869537	1	0.842105263	1	-0.46851306	10.4204998	-2.109584309	24.5	2.813791513	-20.42350006	88	96.5	13	0.473684211	Colorado Rockies forests	2	0.315789474	0.473684211	2	6	80	156	146
160					-0.257104218	-106.988333	32	38		FALSE	-10.98912525	16.93779182	84	0.576923077	species	142	38.958333	109	7	56	16.82534599		41.31299973		0.35	0.35	40.99869537	0.961538462	0.825			10.4204998			2.813791513	-20.42350006			30	0.35	Colorado Rockies forests		0.25	0.35		17		156	146
161					-0.257104218	-106.988333	32	36		FALSE	-10.98912525	16.93779182	86	0.62962963	species	142	38.958333	109	8	56	16.82534599		41.31299973		0.289473684	0.289473684	40.99869537	1	0.789473684			10.4204998			2.813791513	-20.42350006			30	0.289473684	Colorado Rockies forests		0.210526316	0.289473684		16		156	146
162					11.80258369	-89.893294	46	15		FALSE	-1.172458291	11.48950005	164	0.888888889	species	274	39.244511	168	9	109	23.24183464		38.72600174		0.4	0.4	29.66869736	1	0.4			17.30504227			-1.172458291	-7.90350008			13	0.4	Central US forest-grasslands transition		0.133333333	0.4		7		304	168
163					11.80258369	-89.893294	46	11		FALSE	-1.172458291	11.48950005	34	0.857142857	species	274	39.244511	168	7	109	23.24183464		38.72600174		0.416666667	0.416666667	29.66869736	1	0.416666667			17.30504227			-1.172458291	-7.90350008			10	0.416666667	Central US forest-grasslands transition		0.166666667	0.416666667		6		304	168
164					11.80258369	-89.893294	46	17		FALSE	-1.172458291	11.48950005	43	0.909090909	species	274	39.244511	168	11	109	23.24183464		38.72600174		0.352941176	0.352941176	29.66869736	1	0.352941176			17.30504227			-1.172458291	-7.90350008			15	0.352941176	Central forest-grasslands transition		0.117647059	0.352941176		10		304	168
165					11.80258369	-89.893294	46	14		FALSE	-1.172458291	11.48950005	31	0.818181818	species	274	39.244511	168	11	109	23.24183464		38.72600174		0.214285714	0.214285714	29.66869736	1	0.214285714			17.30504227			-1.172458291	-7.90350008			14	0.214285714	Central US forest-grasslands transition		0	0.214285714		7		304	168
166					11.80258369	-89.893294	46	10		FALSE	-1.172458291	11.48950005	28	1	species	274	39.244511	168	5	109	23.24183464		38.72600174		0.545454545	0.545454545	29.66869736	1	0.545454545			17.30504227			-1.172458291	-7.90350008			7	0.545454545	Central forest-grasslands transition		0.363636364	0.545454545		2		304	168
167					11.80258369	-89.893294	46	21		FALSE	-1.172458291	11.48950005	64	0.692307692	species	274	39.244511	168	13	109	23.24183464		38.72600174		0.409090909	0.409090909	29.66869736	1	0.409090909			17.30504227			-1.172458291	-7.90350008			18	0.409090909	Central forest-grasslands transition		0.181818182	0.409090909		9		304	168
168					11.80258369	-89.893294	46	13		FALSE	-1.172458291	11.48950005	38	0.777777778	species	274	39.244511	168	9	109	23.24183464		38.72600174		0.357142857	0.357142857	29.66869736	1	0.357142857			17.30504227			-1.172458291	-7.90350008			12	0.357142857	Central US forest-grasslands transition		0.142857143	0.357142857		6		304	168
169					11.80258369	-89.893294	46	13		FALSE	-1.172458291	11.48950005	31	0.7	species	274	39.244511	168	10	109	23.24183464		38.72600174		0.285714286	0.285714286	29.66869736	1	0.285714286			17.30504227			-1.172458291	-7.90350008			12	0.285714286	Central US forest-grasslands transition		0.142857143	0.285714286		5		304	168
170					14.02451038	-93.099156	51	11		FALSE	2.755125046	13.75410461	28	0.428571429	species	279	36.569871	198	2	120	21.3013382		37.88249969		0.416666667	0.416666667	36.30727768	0.857142857	0.833333333			18.5077076			2.755125046	-5.120500088			7	0.416666667	Ozark Highlands mixed forests		0.416666667	0.416666667		6		332	198
171					14.02451038	-93.099156	51	27		FALSE	2.755125046	13.75410461	47	0.666666667	species	279	36.569871	198	9	120	21.3013382		37.88249969		0.357142857	0.357142857	36.30727768	0.944444444	0.678571429			18.5077076			2.755125046	-5.120500088			20	0.357142857	Ozark Highlands mixed forests		0.285714286	0.357142857		15		332	198
172					14.02451038	-93.099156	51	17		FALSE	2.755125046	13.75410461	33	0.416666667	species	279	36.569871	198	5	120	21.3013382		37.88249969		0.333333333	0.333333333	36.30727768	1	0.722222222			18.5077076			2.755125046	-5.120500088			13	0.333333333	Central U.S. hardwood forests		0.277777778	0.333333333		12		332	198
173					14.02451038	-93.099156	51	10		FALSE	2.755125046	13.75410461	25	0.625	species	279	36.569871	198	3	120	21.3013382		37.88249969		0.2	0.2	36.30727768	1	0.7			18.5077076			2.755125046	-5.120500088			9	0.2	Central U.S. hardwood forests		0.1	0.2		8		332	198
174					14.02451038	-93.099156	51	28		FALSE	2.755125046	13.75410461	80	0.55	species	279	36.569871	198	10	120	21.3013382		37.88249969		0.35483871	0.35483871	36.30727768	0.9	0.677419355			18.5077076			2.755125046	-5.120500088			22	0.35483871	Central U.S. hardwood forests		0.290322581	0.35483871		17		332	198
175					14.02451038	-93.099156	51	20		FALSE	2.755125046	13.75410461	51	0.588235294	species	279	36.569871	198	7	120	21.3013382		37.88249969		0.19047619	0.19047619	36.30727768	0.941176471	0.666666667			18.5077076			2.755125046	-5.120500088			17	0.19047619	Central U.S. hardwood forests		0.19047619	0.19047619		16		332	198
176					14.02451038	-93.099156	51	10		FALSE	2.755125046	13.75410461	27	0.5	species	279	36.569871	198	2	120	21.3013382		37.88249969		0.454545455	0.454545455	36.30727768	0.833333333	0.818181818			18.5077076			2.755125046	-5.120500088			7	0.454545455	Central U.S. hardwood forests		0.363636364	0.454545455		6		332	198
177	40	-7	-5.718238879	-2	4.920062542	12.907833	76	38	-1.822869023	FALSE	-2.497708321	8.054249763	97	0.64516129	species	524	47.5271	257	10	188	31.33460808	81	24.31100082	27	0.225	0.225	33.1300621	0.935483871	0.75	0	-0.419704831	12.5369997	-1.370611865	-18	-1.73829174	-6.475500107	83	73	34	0.225	Alps conifer and mixed forests	-27	0.15	0.225	1	18	73	524	261
178	40	-7	-5.718238879	-2	4.920062542	12.907833	76	46	-1.822869023	FALSE	-2.497708321	8.054249763	133	0.72972973	species	524	47.5271	257	16	188	31.33460808	81	24.31100082	27	0.274509804	0.294117647	33.1300621	0.972222222	0.68627451	0	-0.419704831	12.5369997	-1.370611865	-18	-1.73829174	-6.475500107	83	73	42	0.274509804	Alps conifer and mixed forests	-27	0.192307692	0.274509804	1	22	73	524	261
179	40	-7	-5.718238879	-2	4.920062542	12.907833	76	40	-1.822869023	FALSE	-2.497708321	8.054249763	145	0.8	species	524	47.5271	257	15	188	31.33460808	81	24.31100082	27	0.125	0.125	33.1300621	0.971428571	0.625	0	-0.419704831	12.5369997	-1.370611865	-18	-1.73829174	-6.475500107	83	73	37	0.125	Alps conifer and mixed forests	-27	0.097560976	0.125	1	22	73	524	261
180	40	-7	-5.718238879	-2	4.920062542	12.907833	76	43	-1.822869023	FALSE	-2.497708321	8.054249763	153	0.657142857	species	524	47.5271	257	14	188	31.33460808	81	24.31100082	27	0.222222222	0.244444444	33.1300621	0.970588235	0.688888889	0	-0.419704831	12.5369997	-1.370611865	-18	-1.73829174	-6.475500107	83	73	40	0.222222222	Alps conifer and mixed forests	-27	0.14893617	0.222222222	1	15	73	524	261
181	40	-7	-5.718238879	-2	4.920062542	12.907833	76	39	-1.822869023	FALSE	-2.497708321	8.054249763	167	0.794117647	species	524	47.5271	257	16	188	31.33460808	81	24.31100082	27	0.19047619	0.214285714	33.1300621	0.96969697	0.619047619	0	-0.419704831	12.5369997	-1.370611865	-18	-1.73829174	-6.475500107	83	73	37	0.19047619	Alps conifer and mixed forests	-27	0.119047619	0.19047619	1	22	73	524	261
182	40	-7	-5.718238879	-2	4.920062542	12.907833	76	57	-1.822869023	FALSE	-2.497708321	8.054249763	195	0.738095238	species	524	47.5271	257	17	188	31.33460808	81	24.31100082	27	0.275862069	0.275862069	33.1300621	0.952380952	0.706896552	0	-0.419704831	12.5369997	-1.370611865	-18	-1.73829174	-6.475500107	83	73	50	0.275862069	Alps conifer and mixed forests	-27	0.152542373	0.275862069	1	26	73	524	261
183	2.5	0	-6.716352613	5.5	9.130468369	-116.95	4	51	-1.810796839	FALSE	1.959458232	15.31522942	232	0.714285714	species	44	34.216667	39	5	135	77.22717285	62.5	32.04650116	-167.5	0.5	0.5	47.7906456	0.964285714	0.910714286	2	-0.373914214	2.503291607	-0.36449767	0	14.75437546	-4.679749966	54.5	54	43	0.5	California montane chaparral and woodlands	-162	0.245614035	0.5	0	22	54	393	383
185								13		FALSE			13	0.4	species				2						0.642857143	0.642857143		0.2	0.857142857										7	0.642857143			0.5	0.642857143		3
196	-10	26	-3.815092466	-102	10.50271893	138.3833	25	83	-1.513937961	TRUE	-0.368124872	10.90681267	242	0.766666667	species	448	36.187178	103	4	163	54.17015457	44	35.25249863	-15	0.666666667	0.666666667	30.93911743	0.766666667	0.955555556	-24	-0.697770872	21.27245903	-1.709095295	74	-0.368124872	-7.061999798	30	69	65	0.666666667	Honshu alpine conifer forests	73	0.274725275	0.688888889	1	45	46	448	103
197	0	0	-5.524728301	21.5	164		22	5	-1.595638642	FALSE	45	1.917455971	17	0.75	species	246	37.550171	246	4	357	336	59	1.026672031	-81.5	0.333333333	0.333333333	1.64372093	1	0.333333333	10	-0.464492681	1.026672031	0.270317375	0	1.811234234	1.817456065	79	64	5	0.333333333	california central valley grasslands	-79.5	0.142857143	0.333333333	0	2	66	85	83
198	0	0	-5.524728301	21.5	164		22	4	-1.595638642	FALSE	45	1.917455971	6	1	species	246	37.550171	246	2	357	336	59	1.026672031	-81.5	0.571428571	0.571428571	1.64372093	1	0.714285714	10	-0.464492681	1.026672031	0.270317375	0	1.811234234	1.817456065	79	64	3	0.571428571	california central valley grasslands	-79.5	0.5	0.571428571	0	0	66	85	83
199	-10	26	-3.815092466	-102	10.50271893	138.3833	25	11	-1.513937961	FALSE	-0.368124872	10.90681267	24	0.8	species	448	36.187178	103	2	163	54.17015457	44	35.25249863	-15	0.615384615	0.615384615	30.93911743	0.6	0.846153846	-24	-0.697770872	21.27245903	-1.709095295	74	-0.368124872	-7.061999798	30	69	8	0.615384615	Honshu alpine conifer forests	73	0.357142857	0.615384615	1	1	46	448	103
200	0	0	-5.524728301	21.5	164		22	7	-1.595638642	FALSE	45	1.917455971	21	0.6	species	246	37.550171	246	3	357	336	59	1.026672031	-81.5	0.375	0.375	1.64372093	1	0.625	10	-0.464492681	1.026672031	0.270317375	0	1.811234234	1.817456065	79	64	6	0.375	california central valley grasslands	-79.5	0.222222222	0.375	0	2	66	85	83
201	0	0	-5.524728301	21.5	164		22	4	-1.595638642	FALSE	45	1.917455971	5	1	species	246	37.550171	246	1	357	336	59	1.026672031	-81.5	0.666666667	0.666666667	1.64372093	0.5	0.833333333	10	-0.464492681	1.026672031	0.270317375	0	1.811234234	1.817456065	79	64	3	0.666666667	california central valley grasslands	-79.5	0.5	0.666666667	0	2	66	85	83
202	15	-20.5	-3.817065705	3	22.03332138	57.45094299	60	16	-1.492516574	TRUE	19.39176559	6.17828989	39	1	species	726	-20.770414	198	1	265	51.54214478	25	11.63508797	15	0.941176471	0.941176471	53.1004982	0	0.941176471	0	-0.8593826	24.58382034	-1.590434965	-69	20.95916176	16.29970741	25.5	23.5	1	0.941176471	mascarene forests	-49.5	0.941176471	0.941176471	-1.5	0	25	726	246
203	29	7	-5.711814646	14	26.19583321	55.43333	94	9	-1.952487517	TRUE	25.28529358	5.55866003	23	1	species	515	-4.666667	339	1	368	41.59582901	105	7.694116592	-8	0.888888889	0.888888889	72.24559021	0	0.888888889	-1	-0.531861078	26.37091446	-0.891483448	26	25.37810516	22.8450985	66	54	1	0.888888889	seychelles moist forests		0.888888889	0.888888889	-5	1	65	936	383
204	15	-20.5	-3.817065705	3	22.03332138	57.45094299	60	12	-1.492516574	TRUE	19.39176559	6.17828989	37		species	726	-20.770414	198	0	265	51.54214478	25	11.63508797	15	1	1	53.1004982		1	0	-0.8593826	24.58382034	-1.590434965	-69	20.95916176	16.29970741	25.5	23.5	1	1	mascarene forests	-49.5	0.916666667	1	-1.5	1	25	726	246
205	29	7	-5.711814646	14	26.19583321	55.43333	94	11	-1.952487517	TRUE	25.28529358	5.55866003	24		species	515	-4.666667	339	0	368	41.59582901	105	7.694116592	-8	1	1	72.24559021		1	-1	-0.531861078	26.37091446	-0.891483448	26	25.37810516	22.8450985	66	54	0	1	seychelles moist forests		1	1	-5	0	65	936	383
206	15	-20.5	-3.817065705	3	22.03332138	57.45094299	60	13	-1.492516574	TRUE	19.39176559	6.17828989	45		species	726	-20.770414	198	0	265	51.54214478	25	11.63508797	15	1	1	53.1004982		1	0	-0.8593826	24.58382034	-1.590434965	-69	20.95916176	16.29970741	25.5	23.5	1	1	mascarene forests	-49.5	0.923076923	1	-1.5	1	25	726	246
207	15	-20.5	-3.817065705	3	22.03332138	57.45094299	60	4	-1.492516574	FALSE	19.39176559	6.17828989	4	1	species	726	-20.770414	198	2	265	51.54214478	25	11.63508797	15	0.25	0.25	53.1004982	1	0.5	0	-0.8593826	24.58382034	-1.590434965	-69	20.95916176	16.29970741	25.5	23.5	3	0.25	mascarene forests	-49.5	0.2	0.25	-1.5	1	25	726	246
208	29	7	-5.711814646	14	26.19583321	55.43333	94	5	-1.952487517	FALSE	25.28529358	5.55866003	3	1	species	515	-4.666667	339	2	368	41.59582901	105	7.694116592	-8	0.5	0.5	72.24559021	1	0.666666667	-1	-0.531861078	26.37091446	-0.891483448	26	25.37810516	22.8450985	66	54	3	0.5	seychelles moist forests		0.428571429	0.5	-5	1	65	936	383
209	15	-20.5	-3.817065705	3	22.03332138	57.45094299	60	13	-1.492516574	FALSE	19.39176559	6.17828989	29	0.7	species	726	-20.770414	198	6	265	51.54214478	25	11.63508797	15	0.285714286	0.285714286	53.1004982	1	0.571428571	0	-0.8593826	24.58382034	-1.590434965	-69	20.95916176	16.29970741	25.5	23.5	10	0.285714286	mascarene forests	-49.5	0.25	0.285714286	-1.5	6	25	726	246
210	0	0	-5.524728301	21.5	164		22	4	-1.595638642	FALSE	45	1.917455971	16	1	species	246	37.550171	246	2	357	336	59	1.026672031	-81.5	0.4	0.4	1.64372093	1	0.6	10	-0.464492681	1.026672031	0.270317375	0	1.811234234	1.817456065	79	64	3	0.4	california central valley grasslands	-79.5	0.333333333	0.4	0	0	66	85	83
211	0	0	-5.524728301	21.5	164		22	8	-1.595638642	FALSE	45	1.917455971	25	0.6	species	246	37.550171	246	2	357	336	59	1.026672031	-81.5	0.5	0.5	1.64372093	0.4	0.8	10	-0.464492681	1.026672031	0.270317375	0	1.811234234	1.817456065	79	64	6	0.5	california central valley grasslands	-79.5	0.363636364	0.5	0	2	66	85	83
212	0	0	-5.524728301	21.5	164		22	4	-1.595638642	FALSE	45	1.917455971	8	0.666666667	species	246	37.550171	246	2	357	336	59	1.026672031	-81.5	0.5	0.5	1.64372093	1	0.666666667	10	-0.464492681	1.026672031	0.270317375	0	1.811234234	1.817456065	79	64	3	0.5	california central valley grasslands	-79.5	0.428571429	0.5	0	1	66	85	83
213	0	0	-5.524728301	21.5	164		22	7	-1.595638642	FALSE	45	1.917455971	20	0.6	species	246	37.550171	246	4	357	336	59	1.026672031	-81.5	0.444444444	0.444444444	1.64372093	0.8	0.555555556	10	-0.464492681	1.026672031	0.270317375	0	1.811234234	1.817456065	79	64	6	0.444444444	california central valley grasslands	-79.5	0.363636364	0.444444444	0	3	66	85	83
214	0	0	-5.524728301	21.5	164		22	9	-1.595638642	FALSE	45	1.917455971	20	0.625	species	246	37.550171	246	6	357	336	59	1.026672031	-81.5	0.2	0.2	1.64372093	0.875	0.4	10	-0.464492681	1.026672031	0.270317375	0	1.811234234	1.817456065	79	64	8	0.2	california central valley grasslands	-79.5	0.181818182	0.2	0	4	66	85	83
215	0	0	-5.524728301	21.5	164		22	6	-1.595638642	FALSE	45	1.917455971	17	0.666666667	species	246	37.550171	246	5	357	336	59	1.026672031	-81.5	0.142857143	0.142857143	1.64372093	1	0.285714286	10	-0.464492681	1.026672031	0.270317375	0	1.811234234	1.817456065	79	64	6	0.142857143	california central valley grasslands	-79.5	0.125	0.142857143	0	2	66	85	83
216	-3	2	-7.768533301	-30	6.211666584	-106.9132696	24	8	-2.344681637	FALSE	-4.150207996	18.83558273	7	0.666666667	species	148	36.834409	87	2	71	27.48880577	95	42.59125137	-13	0.25	0.25	44.22406769	1	0.75	-3	-0.397370748	16.37387466	-1.206260262	5	9.189833641	-14.61349964	81	91	7	0.25	Colorado Rockies forests	-10	0.125	0.25	2	4	75	176	126
217	0	0	-5.524728301	21.5	164		22	5	-1.595638642	FALSE	45	1.917455971	16	0.75	species	246	37.550171	246	4	357	336	59	1.026672031	-81.5	0.2	0.2	1.64372093	1	0.2	10	-0.464492681	1.026672031	0.270317375	0	1.811234234	1.817456065	79	64	4	0.2	california central valley grasslands	-79.5	0.166666667	0.2	0	2	66	85	83
218	0	0	-5.524728301	21.5	164		22	4	-1.595638642	FALSE	45	1.917455971	8	0.333333333	species	246	37.550171	246	2	357	336	59	1.026672031	-81.5	0.25	0.25	1.64372093	1	0.5	10	-0.464492681	1.026672031	0.270317375	0	1.811234234	1.817456065	79	64	3	0.25	california central valley grasslands	-79.5	0.25	0.25	0	2	66	85	83
219	15	-20.5	-3.817065705	3	22.03332138	57.45094299	60	18	-1.492516574	TRUE	19.39176559	6.17828989	28	1	species	726	-20.770414	198	1	265	51.54214478	25	11.63508797	15	0.9	0.9	53.1004982	0	0.95	0	-0.8593826	24.58382034	-1.590434965	-69	20.95916176	16.29970741	25.5	23.5	2	0.9	mascarene forests	-49.5	0.9	0.9	-1.5	0	25	726	246
220	15	-20.5	-3.817065705	3	22.03332138	57.45094299	60	21	-1.492516574	TRUE	19.39176559	6.17828989	46	1	species	726	-20.770414	198	1	265	51.54214478	25	11.63508797	15	0.952380952	0.952380952	53.1004982	0	0.952380952	0	-0.8593826	24.58382034	-1.590434965	-69	20.95916176	16.29970741	25.5	23.5	1	0.952380952	mascarene forests	-49.5	0.952380952	0.952380952	-1.5	0	25	726	246
221	15	-20.5	-3.817065705	3	22.03332138	57.45094299	60	33	-1.492516574	TRUE	19.39176559	6.17828989	54		species	726	-20.770414	198	0	265	51.54214478	25	11.63508797	15	1	1	53.1004982		1	0	-0.8593826	24.58382034	-1.590434965	-69	20.95916176	16.29970741	25.5	23.5	0	1	mascarene forests	-49.5	1	1	-1.5	0	25	726	246
222	15	-20.5	-3.817065705	3	22.03332138	57.45094299	60	3	-1.492516574	FALSE	19.39176559	6.17828989	13	0	species	726	-20.770414	198	2	265	51.54214478	25	11.63508797	15	0.5	0.5	53.1004982	1	0.5	0	-0.8593826	24.58382034	-1.590434965	-69	20.95916176	16.29970741	25.5	23.5	2	0.5	mascarene forests	-49.5	0.5	0.5	-1.5	1	25	726	246
223	-3	2	-7.768533301	-30	6.211666584	-106.9132696	24	3	-2.344681637	FALSE	-4.150207996	18.83558273	3	0.5	species	148	36.834409	87	1	71	27.48880577	95	42.59125137	-13	0.333333333	0.333333333	44.22406769	1	0.666666667	-3	-0.397370748	16.37387466	-1.206260262	5	9.189833641	-14.61349964	81	91	2	0.333333333	Colorado Rockies forests	-10	0.333333333	0.333333333	2	1	75	176	126
224	15	-20.5	-3.817065705	3	22.03332138	57.45094299	60	5	-1.492516574	FALSE	19.39176559	6.17828989	12	0.5	species	726	-20.770414	198	1	265	51.54214478	25	11.63508797	15	0.333333333	0.333333333	53.1004982	0.5	0.833333333	0	-0.8593826	24.58382034	-1.590434965	-69	20.95916176	16.29970741	25.5	23.5	5	0.333333333	mascarene forests	-49.5	0.166666667	0.333333333	-1.5	3	25	726	246
225	15	-20.5	-3.817065705	3	22.03332138	57.45094299	60	17	-1.492516574	TRUE	19.39176559	6.17828989	13	1	species	726	-20.770414	198	1	265	51.54214478	25	11.63508797	15	0.888888889	0.888888889	53.1004982	0	0.944444444	0	-0.8593826	24.58382034	-1.590434965	-69	20.95916176	16.29970741	25.5	23.5	2	0.888888889	mascarene forests	-49.5	0.888888889	0.888888889	-1.5	0	25	726	246
226	-3	2	-7.768533301	-30	6.211666584	-106.9132696	24	9	-2.344681637	FALSE	-4.150207996	18.83558273	20	0.4	species	148	36.834409	87	3	71	27.48880577	95	42.59125137	-13	0.5	0.5	44.22406769	0.6	0.7	-3	-0.397370748	16.37387466	-1.206260262	5	9.189833641	-14.61349964	81	91	7	0.5	Colorado Rockies forests	-10	0.272727273	0.5	2	5	75	176	126
227	0	0	-5.524728301	21.5	164		22	5	-1.595638642	FALSE	45	1.917455971	13	0.666666667	species	246	37.550171	246	2	357	336	59	1.026672031	-81.5	0.5	0.5	1.64372093	1	0.666666667	10	-0.464492681	1.026672031	0.270317375	0	1.811234234	1.817456065	79	64	3	0.5	california central valley grasslands	-79.5	0.428571429	0.5	0	1	66	85	83
228	-3	2	-7.768533301	-30	6.211666584	-106.9132696	24	5	-2.344681637	FALSE	-4.150207996	18.83558273	8	0.2	species	148	36.834409	87	1	71	27.48880577	95	42.59125137	-13	0	0	44.22406769	1	0.8	-3	-0.397370748	16.37387466	-1.206260262	5	9.189833641	-14.61349964	81	91	5	0	Colorado Rockies forests	-10	0	0	2	3	75	176	126
229	0	0	-5.524728301	21.5	164		22	16	-1.595638642	FALSE	45	1.917455971	30	0.5	species	246	37.550171	246	6	357	336	59	1.026672031	-81.5	0.368421053	0.368421053	1.64372093	0.916666667	0.684210526	10	-0.464492681	1.026672031	0.270317375	0	1.811234234	1.817456065	79	64	12	0.368421053	california central valley grasslands	-79.5	0.35	0.368421053	0	6	66	85	83
230	15	-20.5	-3.817065705	3	22.03332138	57.45094299	60	18	-1.492516574	TRUE	19.39176559	6.17828989	28		species	726	-20.770414	198	0	265	51.54214478	25	11.63508797	15	1	1	53.1004982		1	0	-0.8593826	24.58382034	-1.590434965	-69	20.95916176	16.29970741	25.5	23.5	0	1	mascarene forests	-49.5	1	1	-1.5	0	25	726	246
231	15	-20.5	-3.817065705	3	22.03332138	57.45094299	60	17	-1.492516574	TRUE	19.39176559	6.17828989	40		species	726	-20.770414	198	0	265	51.54214478	25	11.63508797	15	1	1	53.1004982		1	0	-0.8593826	24.58382034	-1.590434965	-69	20.95916176	16.29970741	25.5	23.5	0	1	mascarene forests	-49.5	1	1	-1.5	0	25	726	246
232	15	-20.5	-3.817065705	3	22.03332138	57.45094299	60	11	-1.492516574	TRUE	19.39176559	6.17828989	37		species	726	-20.770414	198	0	265	51.54214478	25	11.63508797	15	1	1	53.1004982		1	0	-0.8593826	24.58382034	-1.590434965	-69	20.95916176	16.29970741	25.5	23.5	1	1	mascarene forests	-49.5	0.909090909	1	-1.5	1	25	726	246
233	15	-20.5	-3.817065705	3	22.03332138	57.45094299	60	5	-1.492516574	FALSE	19.39176559	6.17828989	11	0.666666667	species	726	-20.770414	198	0	265	51.54214478	25	11.63508797	15	0.4	0.4	53.1004982	0.333333333	1	0	-0.8593826	24.58382034	-1.590434965	-69	20.95916176	16.29970741	25.5	23.5	4	0.4	mascarene forests	-49.5	0.2	0.4	-1.5	2	25	726	246
234	15	-20.5	-3.817065705	3	22.03332138	57.45094299	60	14	-1.492516574	TRUE	19.39176559	6.17828989	37		species	726	-20.770414	198	0	265	51.54214478	25	11.63508797	15	1	1	53.1004982		1	0	-0.8593826	24.58382034	-1.590434965	-69	20.95916176	16.29970741	25.5	23.5	1	1	mascarene forests	-49.5	0.928571429	1	-1.5	1	25	726	246
235	15	-20.5	-3.817065705	3	22.03332138	57.45094299	60	4	-1.492516574	FALSE	19.39176559	6.17828989	17	1	species	726	-20.770414	198	2	265	51.54214478	25	11.63508797	15	0.6	0.6	53.1004982	1	0.6	0	-0.8593826	24.58382034	-1.590434965	-69	20.95916176	16.29970741	25.5	23.5	2	0.6	mascarene forests	-49.5	0.5	0.6	-1.5	0	25	726	246
236	0	0	-5.524728301	21.5	164		22	1	-1.595638642	FALSE	45	1.917455971	12	1	species	246	37.550171	246	1	357	336	59	1.026672031	-81.5	0.5	0.5	1.64372093	1	0.5	10	-0.464492681	1.026672031	0.270317375	0	1.811234234	1.817456065	79	64	1	0.5	california central valley grasslands	-79.5	0.5	0.5	0	0	66	85	83
237	15	-20.5	-3.817065705	3	22.03332138	57.45094299	60	15	-1.492516574	FALSE	19.39176559	6.17828989	16	0.75	species	726	-20.770414	198	6	265	51.54214478	25	11.63508797	15	0.294117647	0.294117647	53.1004982	0.916666667	0.647058824	0	-0.8593826	24.58382034	-1.590434965	-69	20.95916176	16.29970741	25.5	23.5	13	0.294117647	mascarene forests	-49.5	0.210526316	0.294117647	-1.5	7	25	726	246
238	-3	2	-7.768533301	-30	6.211666584	-106.9132696	24	3	-2.344681637	FALSE	-4.150207996	18.83558273	12	0.333333333	species	148	36.834409	87	1	71	27.48880577	95	42.59125137	-13	0	0	44.22406769	1	0.666666667	-3	-0.397370748	16.37387466	-1.206260262	5	9.189833641	-14.61349964	81	91	3	0	Colorado Rockies forests	-10	0	0	2	1	75	176	126
239	0	0	-5.524728301	21.5	164		22	5	-1.595638642	FALSE	45	1.917455971	14	1	species	246	37.550171	246	0	357	336	59	1.026672031	-81.5	0.714285714	0.714285714	1.64372093	0.5	1	10	-0.464492681	1.026672031	0.270317375	0	1.811234234	1.817456065	79	64	3	0.714285714	california central valley grasslands	-79.5	0.571428571	0.714285714	0	2	66	85	83
240	0	0	-5.524728301	21.5	164		22	5	-1.595638642	FALSE	45	1.917455971	12	0.666666667	species	246	37.550171	246	1	357	336	59	1.026672031	-81.5	0.4	0.4	1.64372093	1	0.8	10	-0.464492681	1.026672031	0.270317375	0	1.811234234	1.817456065	79	64	4	0.4	california central valley grasslands	-79.5	0.2	0.4	0	1	66	85	83
241	-3	2	-7.768533301	-30	6.211666584	-106.9132696	24	2	-2.344681637	FALSE	-4.150207996	18.83558273	7	1	species	148	36.834409	87	1	71	27.48880577	95	42.59125137	-13	0.666666667	0.666666667	44.22406769	1	0.666666667	-3	-0.397370748	16.37387466	-1.206260262	5	9.189833641	-14.61349964	81	91	2	0.666666667	Colorado Rockies forests	-10	0.25	0.666666667	2	1	75	176	126
242	1.5	0.5	-5.12442175	-9.5	11.24348927	-16.633333	1	10	-2.057618803	TRUE	6.558875084	9.582145691	37	0.833333333	species	20	28.196841	6	1	81	78.70764923	25.5	21.79100037	4	0.454545455	0.454545455	43.97294998	0.666666667	0.909090909	-1.5	-0.493876065	6.558875084	-0.314651101	1.5	17.06437492	2.531749964	13.5	20	8	0.454545455	Canary Islands dry woodlands and forests	-30.5	0.272727273	0.454545455	1.5	6	16	221	221
243	0	0	-5.524728301	21.5	164		22	3	-1.595638642	FALSE	45	1.917455971	13	1	species	246	37.550171	246	1	357	336	59	1.026672031	-81.5	0.5	0.5	1.64372093	0.5	0.75	10	-0.464492681	1.026672031	0.270317375	0	1.811234234	1.817456065	79	64	2	0.5	california central valley grasslands	-79.5	0.4	0.5	0	0	66	85	83
244	0	0	-5.524728301	21.5	164		22	4	-1.595638642	FALSE	45	1.917455971	9	0.5	species	246	37.550171	246	2	357	336	59	1.026672031	-81.5	0.6	0.6	1.64372093	1	0.6	10	-0.464492681	1.026672031	0.270317375	0	1.811234234	1.817456065	79	64	3	0.6	california central valley grasslands	-79.5	0.333333333	0.6	0	2	66	85	83
245	1.5	0.5	-5.12442175	-9.5	11.24348927	-16.633333	1	2	-2.057618803	FALSE	6.558875084	9.582145691	11	0.5	species	20	28.196841	6	2	81	78.70764923	25.5	21.79100037	4	0.333333333	0.333333333	43.97294998	1	0.333333333	-1.5	-0.493876065	6.558875084	-0.314651101	1.5	17.06437492	2.531749964	13.5	20	2	0.333333333	Canary Islands dry woodlands and forests	-30.5	0.25	0.333333333	1.5	1	16	221	221
246	0	0	-5.524728301	21.5	164		22	5	-1.595638642	FALSE	45	1.917455971	18	0.75	species	246	37.550171	246	0	357	336	59	1.026672031	-81.5	0.428571429	0.428571429	1.64372093	0.5	1	10	-0.464492681	1.026672031	0.270317375	0	1.811234234	1.817456065	79	64	5	0.428571429	california central valley grasslands	-79.5	0.285714286	0.428571429	0	2	66	85	83
247	29	7	-5.711814646	14	26.19583321	55.43333	94	9	-1.952487517	TRUE	25.28529358	5.55866003	13	1	species	515	-4.666667	339	1	368	41.59582901	105	7.694116592	-8	0.888888889	0.888888889	72.24559021	0	0.888888889	-1	-0.531861078	26.37091446	-0.891483448	26	25.37810516	22.8450985	66	54	1	0.888888889	seychelles moist forests		0.888888889	0.888888889	-5	1	65	936	383
248	0	0	-5.524728301	21.5	164		22	8	-1.595638642	FALSE	45	1.917455971	22	0.6	species	246	37.550171	246	2	357	336	59	1.026672031	-81.5	0.5	0.5	1.64372093	0.6	0.8	10	-0.464492681	1.026672031	0.270317375	0	1.811234234	1.817456065	79	64	6	0.5	california central valley grasslands	-79.5	0.363636364	0.5	0	3	66	85	83
249	15	-20.5	-3.817065705	3	22.03332138	57.45094299	60	7	-1.492516574	TRUE	19.39176559	6.17828989	31		species	726	-20.770414	198	0	265	51.54214478	25	11.63508797	15	1	1	53.1004982		1	0	-0.8593826	24.58382034	-1.590434965	-69	20.95916176	16.29970741	25.5	23.5	1	1	mascarene forests	-49.5	0.857142857	1	-1.5	1	25	726	246
250	29	7	-5.711814646	14	26.19583321	55.43333	94	8	-1.952487517	TRUE	25.28529358	5.55866003	19		species	515	-4.666667	339	0	368	41.59582901	105	7.694116592	-8	1	1	72.24559021		1	-1	-0.531861078	26.37091446	-0.891483448	26	25.37810516	22.8450985	66	54	0	1	seychelles moist forests		1	1	-5	0	65	936	383
251	15	-20.5	-3.817065705	3	22.03332138	57.45094299	60	10	-1.492516574	TRUE	19.39176559	6.17828989	26		species	726	-20.770414	198	0	265	51.54214478	25	11.63508797	15	1	1	53.1004982		1	0	-0.8593826	24.58382034	-1.590434965	-69	20.95916176	16.29970741	25.5	23.5	0	1	mascarene forests	-49.5	1	1	-1.5	0	25	726	246
252	15	-20.5	-3.817065705	3	22.03332138	57.45094299	60	28	-1.492516574	TRUE	19.39176559	6.17828989	39		species	726	-20.770414	198	0	265	51.54214478	25	11.63508797	15	1	1	53.1004982		1	0	-0.8593826	24.58382034	-1.590434965	-69	20.95916176	16.29970741	25.5	23.5	0	1	mascarene forests	-49.5	1	1	-1.5	0	25	726	246
253	0	0	-5.524728301	21.5	164		22	13	-1.595638642	FALSE	45	1.917455971	21	0.545454545	species	246	37.550171	246	7	357	336	59	1.026672031	-81.5	0.3125	0.3125	1.64372093	1	0.5625	10	-0.464492681	1.026672031	0.270317375	0	1.811234234	1.817456065	79	64	12	0.3125	california central valley grasslands	-79.5	0.222222222	0.3125	0	7	66	85	83
254	15	-20.5	-3.817065705	3	22.03332138	57.45094299	60	26	-1.492516574	TRUE	19.39176559	6.17828989	45		species	726	-20.770414	198	0	265	51.54214478	25	11.63508797	15	1	1	53.1004982		1	0	-0.8593826	24.58382034	-1.590434965	-69	20.95916176	16.29970741	25.5	23.5	0	1	mascarene forests	-49.5	1	1	-1.5	0	25	726	246
255	15	-20.5	-3.817065705	3	22.03332138	57.45094299	60	11	-1.492516574	FALSE	19.39176559	6.17828989	14	0.571428571	species	726	-20.770414	198	5	265	51.54214478	25	11.63508797	15	0.461538462	0.461538462	53.1004982	1	0.615384615	0	-0.8593826	24.58382034	-1.590434965	-69	20.95916176	16.29970741	25.5	23.5	7	0.461538462	mascarene forests	-49.5	0.4	0.461538462	-1.5	2	25	726	246
256	0	0	-5.524728301	21.5	164		22	7	-1.595638642	FALSE	45	1.917455971	15	0.5	species	246	37.550171	246	2	357	336	59	1.026672031	-81.5	0.428571429	0.428571429	1.64372093	0.5	0.714285714	10	-0.464492681	1.026672031	0.270317375	0	1.811234234	1.817456065	79	64	5	0.428571429	california central valley grasslands	-79.5	0.25	0.428571429	0	1	66	85	83
257	15	-20.5	-3.817065705	3	22.03332138	57.45094299	60	5	-1.492516574	FALSE	19.39176559	6.17828989	19	0.666666667	species	726	-20.770414	198	3	265	51.54214478	25	11.63508797	15	0.5	0.5	53.1004982	1	0.5	0	-0.8593826	24.58382034	-1.590434965	-69	20.95916176	16.29970741	25.5	23.5	4	0.5	mascarene forests	-49.5	0.285714286	0.5	-1.5	2	25	726	246
258	0	0	-5.524728301	21.5	164		22	5	-1.595638642	FALSE	45	1.917455971	22	0.75	species	246	37.550171	246	2	357	336	59	1.026672031	-81.5	0.428571429	0.428571429	1.64372093	1	0.714285714	10	-0.464492681	1.026672031	0.270317375	0	1.811234234	1.817456065	79	64	4	0.428571429	california central valley grasslands	-79.5	0.375	0.428571429	0	3	66	85	83
259	-3	2	-7.768533301	-30	6.211666584	-106.9132696	24	9	-2.344681637	FALSE	-4.150207996	18.83558273	35	0.714285714	species	148	36.834409	87	1	71	27.48880577	95	42.59125137	-13	0.222222222	0.222222222	44.22406769	1	0.888888889	-3	-0.397370748	16.37387466	-1.206260262	5	9.189833641	-14.61349964	81	91	8	0.222222222	Colorado Rockies forests	-10	0.111111111	0.222222222	2	4	75	176	126
260	15	-20.5	-3.817065705	3	22.03332138	57.45094299	60	11	-1.492516574	TRUE	19.39176559	6.17828989	39		species	726	-20.770414	198	0	265	51.54214478	25	11.63508797	15	1	1	53.1004982		1	0	-0.8593826	24.58382034	-1.590434965	-69	20.95916176	16.29970741	25.5	23.5	0	1	mascarene forests	-49.5	1	1	-1.5	0	25	726	246
261	29	7	-5.711814646	14	15.02430534	3.177	15	7	-1.952487517	FALSE	8.847222328	8.229166985	25	0.6	species	86	42.691748	86	3	77	33.52804947	105	23.49444389	-8	0.444444444	0.444444444	35.02601242	0.6	0.666666667	-1	-0.531861078	15.85277843	-0.891483448	26	22.13981438	4.366666794	66	54	5	0.444444444	northeastern spain and southern france mediterranean forests	-45	0.444444444	0.444444444	-5	3	65	184	126
262	-3	2	-7.768533301	-30	6.211666584	-106.9132696	24	6	-2.344681637	FALSE	-4.150207996	18.83558273	15	0.25	species	148	36.834409	87	3	71	27.48880577	95	42.59125137	-13	0.428571429	0.428571429	44.22406769	1	0.571428571	-3	-0.397370748	16.37387466	-1.206260262	5	9.189833641	-14.61349964	81	91	5	0.428571429	Colorado Rockies forests	-10	0.222222222	0.428571429	2	2	75	176	126
263	15	-20.5	-3.817065705	3	22.03332138	57.45094299	60	4	-1.492516574	FALSE	19.39176559	6.17828989	14	1	species	726	-20.770414	198	1	265	51.54214478	25	11.63508797	15	0.4	0.4	53.1004982	1	0.8	0	-0.8593826	24.58382034	-1.590434965	-69	20.95916176	16.29970741	25.5	23.5	3	0.4	mascarene forests	-49.5	0.333333333	0.4	-1.5	1	25	726	246
264	29	7	-5.711814646	14	15.02430534	3.177	15	3	-1.952487517	FALSE	8.847222328	8.229166985	10	0.666666667	species	86	42.691748	86	2	77	33.52804947	105	23.49444389	-8	0	0	35.02601242	1	0.333333333	-1	-0.531861078	15.85277843	-0.891483448	26	22.13981438	4.366666794	66	54	3	0	northeastern spain and southern france mediterranean forests	-45	0	0	-5	0	65	184	126
265	-3	2	-7.768533301	-30	6.211666584	-106.9132696	24	7	-2.344681637	FALSE	-4.150207996	18.83558273	14	0.333333333	species	148	36.834409	87	0	71	27.48880577	95	42.59125137	-13	0.571428571	0.571428571	44.22406769	1	1	-3	-0.397370748	16.37387466	-1.206260262	5	9.189833641	-14.61349964	81	91	4	0.571428571	Colorado Rockies forests	-10	0.428571429	0.571428571	2	3	75	176	126
266	-3	2	-7.768533301	-30	6.211666584	-106.9132696	24	9	-2.344681637	FALSE	-4.150207996	18.83558273	23	0.25	species	148	36.834409	87	2	71	27.48880577	95	42.59125137	-13	0.111111111	0.111111111	44.22406769	1	0.777777778	-3	-0.397370748	16.37387466	-1.206260262	5	9.189833641	-14.61349964	81	91	9	0.111111111	Colorado Rockies forests	-10	0	0.111111111	2	4	75	176	126
267	-3	2	-7.768533301	-30	6.211666584	-106.9132696	24	11	-2.344681637	FALSE	-4.150207996	18.83558273	23	0.222222222	species	148	36.834409	87	3	71	27.48880577	95	42.59125137	-13	0.181818182	0.181818182	44.22406769	1	0.727272727	-3	-0.397370748	16.37387466	-1.206260262	5	9.189833641	-14.61349964	81	91	10	0.181818182	Colorado Rockies forests	-10	0.090909091	0.181818182	2	4	75	176	126
268	-3	2	-7.768533301	-30	6.211666584	-106.9132696	24	7	-2.344681637	FALSE	-4.150207996	18.83558273	15	0.25	species	148	36.834409	87	2	71	27.48880577	95	42.59125137	-13	0.5	0.5	44.22406769	1	0.75	-3	-0.397370748	16.37387466	-1.206260262	5	9.189833641	-14.61349964	81	91	5	0.5	Colorado Rockies forests	-10	0.3	0.5	2	3	75	176	126
269	-3	2	-7.768533301	-30	6.211666584	-106.9132696	24	11	-2.344681637	FALSE	-4.150207996	18.83558273	8		species	148	36.834409	87	0	71	27.48880577	95	42.59125137	-13	1	1	44.22406769		1	-3	-0.397370748	16.37387466	-1.206260262	5	9.189833641	-14.61349964	81	91	3	1	Colorado Rockies forests	-10	0.8125	1	2	3	75	176	126
270	65	20	-2.898236244	-26	21.34558296	-40.53416667	38	22	-1.784377043	TRUE	18.89108276	10.56104183	23	1	species	302	-16.761458	122	0	144	46.85486603	26	15.62075043	-114	0.727272727	0.727272727	67.60905457	1	1	-21	-1.060811389	22.66491699	-3.541097341	56	18.89108276	12.92300034	16	28	8	0.727272727	Bahia interior forests	57	0.636363636	0.727272727	-2	8	26	399	122
271	-3	2	-7.768533301	-30	6.211666584	-106.9132696	24	9	-2.344681637	FALSE	-4.150207996	18.83558273	23	0.714285714	species	148	36.834409	87	2	71	27.48880577	95	42.59125137	-13	0.222222222	0.222222222	44.22406769	1	0.777777778	-3	-0.397370748	16.37387466	-1.206260262	5	9.189833641	-14.61349964	81	91	8	0.222222222	Colorado Rockies forests	-10	0.111111111	0.222222222	2	4	75	176	126
272	0	0	-5.524728301	21.5	164		22	7	-1.595638642	FALSE	45	1.917455971	17	1	species	246	37.550171	246	1	357	336	59	1.026672031	-81.5	0.444444444	0.444444444	1.64372093	0.8	0.888888889	10	-0.464492681	1.026672031	0.270317375	0	1.811234234	1.817456065	79	64	5	0.444444444	california central valley grasslands	-79.5	0.4	0.444444444	0	0	66	85	83
273	29	7	-5.711814646	14	26.19583321	55.43333	94	4	-1.952487517	TRUE	25.28529358	5.55866003	9		species	515	-4.666667	339	0	368	41.59582901	105	7.694116592	-8	1	1	72.24559021		1	-1	-0.531861078	26.37091446	-0.891483448	26	25.37810516	22.8450985	66	54	0	1	seychelles moist forests		1	1	-5	0	65	936	383
274	-3	2	-7.768533301	-30	6.211666584	-106.9132696	24	10	-2.344681637	FALSE	-4.150207996	18.83558273	12	0.6	species	148	36.834409	87	0	71	27.48880577	95	42.59125137	-13	0.5	0.5	44.22406769	1	1	-3	-0.397370748	16.37387466	-1.206260262	5	9.189833641	-14.61349964	81	91	6	0.5	Colorado Rockies forests	-10	0.4	0.5	2	3	75	176	126
275	-3	2	-7.768533301	-30	6.211666584	-106.9132696	24	4	-2.344681637	FALSE	-4.150207996	18.83558273	20	0	species	148	36.834409	87	2	71	27.48880577	95	42.59125137	-13	0.25	0.25	44.22406769	1	0.5	-3	-0.397370748	16.37387466	-1.206260262	5	9.189833641	-14.61349964	81	91	3	0.25	Colorado Rockies forests	-10	0.25	0.25	2	1	75	176	126
276	29	7	-5.711814646	14	15.02430534	3.175	15	7	-1.952487517	FALSE	8.847222328	8.229166985	44	0.6	species	86	42.691748	86	3	77	33.52804947	105	23.49444389	-8	0.5	0.5	35.02601242	0.6	0.7	-1	-0.531861078	15.85277843	-0.891483448	26	22.13981438	4.366666794	66	54	5	0.5	northeastern spain and southern france mediterranean forests	-45	0.545454545	0.5	-5	3	65	184	126
277	-3	2	-7.768533301	-30	6.211666584	-106.9132696	24	4	-2.344681637	FALSE	-4.150207996	18.83558273	20	1	species	148	36.834409	87	1	71	27.48880577	95	42.59125137	-13	0.8	0.8	44.22406769	1	0.8	-3	-0.397370748	16.37387466	-1.206260262	5	9.189833641	-14.61349964	81	91	2	0.8	Colorado Rockies forests	-10	0.5	0.8	2	0	75	176	126
278	-3	2	-7.768533301	-30	6.211666584	-106.9132696	24	8	-2.344681637	FALSE	-4.150207996	18.83558273	10	0.4	species	148	36.834409	87	2	71	27.48880577	95	42.59125137	-13	0.375	0.375	44.22406769	1	0.75	-3	-0.397370748	16.37387466	-1.206260262	5	9.189833641	-14.61349964	81	91	6	0.375	Colorado Rockies forests	-10	0.25	0.375	2	3	75	176	126
279	29	7	-5.711814646	14	15.02430534	3.175	15	5	-1.952487517	FALSE	8.847222328	8.229166985	16	0.666666667	species	86	42.691748	86	2	77	33.52804947	105	23.49444389	-8	0.5	0.5	35.02601242	0.666666667	0.666666667	-1	-0.531861078	15.85277843	-0.891483448	26	22.13981438	4.366666794	66	54	3	0.5	northeastern spain and southern france mediterranean forests	-45	0.428571429	0.5	-5	1	65	184	126
280	0	0	-5.524728301	21.5	164		22	5	-1.595638642	FALSE	45	1.917455971	9	1	species	246	37.550171	246	3	357	336	59	1.026672031	-81.5	0.571428571	0.571428571	1.64372093	1	0.571428571	10	-0.464492681	1.026672031	0.270317375	0	1.811234234	1.817456065	79	64	3	0.571428571	california central valley grasslands	-79.5	0.5	0.571428571	0	1	66	85	83
281	-3	2	-7.768533301	-30	6.211666584	-106.9132696	24	3	-2.344681637	FALSE	-4.150207996	18.83558273	15	0.5	species	148	36.834409	87	2	71	27.48880577	95	42.59125137	-13	0.5	0.5	44.22406769	1	0.5	-3	-0.397370748	16.37387466	-1.206260262	5	9.189833641	-14.61349964	81	91	2	0.5	Colorado Rockies forests	-10	0.4	0.5	2	0	75	176	126
282	-3	2	-7.768533301	-30	6.211666584	-106.9132696	24	8	-2.344681637	FALSE	-4.150207996	18.83558273	31	0.666666667	species	148	36.834409	87	0	71	27.48880577	95	42.59125137	-13	0.333333333	0.333333333	44.22406769	1	1	-3	-0.397370748	16.37387466	-1.206260262	5	9.189833641	-14.61349964	81	91	6	0.333333333	Colorado Rockies forests	-10	0.333333333	0.333333333	2	3	75	176	126
283	-3	2	-7.768533301	-30	6.211666584	-106.9132696	24	7	-2.344681637	FALSE	-4.150207996	18.83558273	13	0.833333333	species	148	36.834409	87	2	71	27.48880577	95	42.59125137	-13	0.142857143	0.142857143	44.22406769	1	0.714285714	-3	-0.397370748	16.37387466	-1.206260262	5	9.189833641	-14.61349964	81	91	7	0.142857143	Colorado Rockies forests	-10	0	0.142857143	2	4	75	176	126
284	-3	2	-7.768533301	-30	6.211666584	-106.9132696	24	8	-2.344681637	FALSE	-4.150207996	18.83558273	16	0.333333333	species	148	36.834409	87	2	71	27.48880577	95	42.59125137	-13	0.25	0.25	44.22406769	1	0.75	-3	-0.397370748	16.37387466	-1.206260262	5	9.189833641	-14.61349964	81	91	7	0.25	Colorado Rockies forests	-10	0.125	0.25	2	3	75	176	126
285	-3	2	-7.768533301	-30	6.211666584	-106.9132696	24	1	-2.344681637	FALSE	-4.150207996	18.83558273	9	0	species	148	36.834409	87	1	71	27.48880577	95	42.59125137	-13	0.666666667	0.666666667	44.22406769	1	0.666666667	-3	-0.397370748	16.37387466	-1.206260262	5	9.189833641	-14.61349964	81	91	1	0.666666667	Colorado Rockies forests	-10	0.666666667	0.666666667	2	0	75	176	126
286	-3	2	-7.768533301	-30	6.211666584	-106.9132696	24	7	-2.344681637	FALSE	-4.150207996	18.83558273	24	0.6	species	148	36.834409	87	3	71	27.48880577	95	42.59125137	-13	0.375	0.375	44.22406769	0.6	0.625	-3	-0.397370748	16.37387466	-1.206260262	5	9.189833641	-14.61349964	81	91	6	0.375	Colorado Rockies forests	-10	0.222222222	0.375	2	1	75	176	126
287	-32	0	-3.797415396	-2	21.2707386	-37.21574074	18	11	-1.872026854	TRUE	19.13599968	9.555021286	13	1	species	123	-8.651217	66	2	127	55.436306	34.5	13.70699978	-68.5	0.615384615	0.769230769	69.70906067	0	0.846153846	-1	-0.873520315	21.60016632	-2.252930533	0	21.48424911	14.82050037	33	35	5	0.615384615	Caatinga	16	0.615384615	0.615384615	1	3	36	328	212
288	-3	2	-7.768533301	-30	6.211666584	-106.9132696	24	8	-2.344681637	FALSE	-4.150207996	18.83558273	26	0.6	species	148	36.834409	87	1	71	27.48880577	95	42.59125137	-13	0.375	0.375	44.22406769	1	0.875	-3	-0.397370748	16.37387466	-1.206260262	5	9.189833641	-14.61349964	81	91	6	0.375	Colorado Rockies forests	-10	0.25	0.375	2	3	75	176	126
289	0	0	-5.524728301	21.5	164		22	3	-1.595638642	FALSE	45	1.917455971	16	0.666666667	species	246	37.550171	246	1	357	336	59	1.026672031	-81.5	0.25	0.25	1.64372093	0.666666667	0.75	10	-0.464492681	1.026672031	0.270317375	0	1.811234234	1.817456065	79	64	3	0.25	california central valley grasslands	-79.5	0.25	0.25	0	1	66	85	83
291	-3	2	-7.768533301	-30	6.211666584	-106.9132696	24	11	-2.344681637	FALSE	-4.150207996	18.83558273	17	0.375	species	148	36.834409	87	3	71	27.48880577	95	42.59125137	-13	0.272727273	0.272727273	44.22406769	1	0.727272727	-3	-0.397370748	16.37387466	-1.206260262	5	9.189833641	-14.61349964	81	91	9	0.272727273	Colorado Rockies forests	-10	0.181818182	0.272727273	2	3	75	176	126
292	0	0	-5.524728301	21.5	164		22	2	-1.595638642	FALSE	45	1.917455971	8	1	species	246	37.550171	246	1	357	336	59	1.026672031	-81.5	0	0	1.64372093	1	0.5	10	-0.464492681	1.026672031	0.270317375	0	1.811234234	1.817456065	79	64	2	0	california central valley grasslands	-79.5	0	0	0	1	66	85	83
293	-3	2	-7.768533301	-30	6.211666584	-106.9132696	24	7	-2.344681637	FALSE	-4.150207996	18.83558273	9	0.6	species	148	36.834409	87	2	71	27.48880577	95	42.59125137	-13	0.285714286	0.285714286	44.22406769	1	0.714285714	-3	-0.397370748	16.37387466	-1.206260262	5	9.189833641	-14.61349964	81	91	6	0.285714286	Colorado Rockies forests	-10	0.142857143	0.285714286	2	3	75	176	126
294	-3	2	-7.768533301	-30	6.211666584	-106.9132696	24	11	-2.344681637	FALSE	-4.150207996	18.83558273	16	0.75	species	148	36.834409	87	2	71	27.48880577	95	42.59125137	-13	0.272727273	0.272727273	44.22406769	1	0.818181818	-3	-0.397370748	16.37387466	-1.206260262	5	9.189833641	-14.61349964	81	91	9	0.272727273	Colorado Rockies forests	-10	0.181818182	0.272727273	2	4	75	176	126
295	0	0	-5.524728301	21.5	164		22	3	-1.595638642	FALSE	45	1.917455971	18	1	species	246	37.550171	246	1	357	336	59	1.026672031	-81.5	0.75	0.75	1.64372093	1	0.75	10	-0.464492681	1.026672031	0.270317375	0	1.811234234	1.817456065	79	64	1	0.75	california central valley grasslands	-79.5	0.6	0.75	0	0	66	85	83
296	-3	2	-7.768533301	-30	6.211666584	-106.9132696	24	4	-2.344681637	FALSE	-4.150207996	18.83558273	17	0	species	148	36.834409	87	1	71	27.48880577	95	42.59125137	-13	0	0	44.22406769	1	0.75	-3	-0.397370748	16.37387466	-1.206260262	5	9.189833641	-14.61349964	81	91	4	0	Colorado Rockies forests	-10	0	0	2	3	75	176	126
297	-3	2	-7.768533301	-30	6.211666584	-106.9132696	24	8	-2.344681637	FALSE	-4.150207996	18.83558273	4		species	148	36.834409	87	0	71	27.48880577	95	42.59125137	-13	1	1	44.22406769		1	-3	-0.397370748	16.37387466	-1.206260262	5	9.189833641	-14.61349964	81	91	3	1	Colorado Rockies forests	-10	0.7	1	2	3	75	176	126
298	0	0	-5.524728301	21.5	164		22	3	-1.595638642	FALSE	45	1.917455971	11	1	species	246	37.550171	246	1	357	336	59	1.026672031	-81.5	0.5	0.5	1.64372093	0.5	0.75	10	-0.464492681	1.026672031	0.270317375	0	1.811234234	1.817456065	79	64	2	0.5	california central valley grasslands	-79.5	0.4	0.5	0	0	66	85	83
299	29	7	-5.711814646	14	26.19583321	55.43333	94	9	-1.952487517	TRUE	25.28529358	5.55866003	14	1	species	515	-4.666667	339	1	368	41.59582901	105	7.694116592	-8	0.888888889	0.888888889	72.24559021	1	0.888888889	-1	-0.531861078	26.37091446	-0.891483448	26	25.37810516	22.8450985	66	54	1	0.888888889	seychelles moist forests		0.888888889	0.888888889	-5	1	65	936	383
300	-3	2	-7.768533301	-30	6.211666584	-106.9132696	24	2	-2.344681637	FALSE	-4.150207996	18.83558273	12	0	species	148	36.834409	87	1	71	27.48880577	95	42.59125137	-13	0	0	44.22406769	1	0.5	-3	-0.397370748	16.37387466	-1.206260262	5	9.189833641	-14.61349964	81	91	2	0	Colorado Rockies forests	-10	0	0	2	1	75	176	126
301	29	7	-5.711814646	14	26.19583321	55.43333	94	6	-1.952487517	TRUE	25.28529358	5.55866003	11	1	species	515	-4.666667	339	1	368	41.59582901	105	7.694116592	-8	0.833333333	0.833333333	72.24559021	0	0.833333333	-1	-0.531861078	26.37091446	-0.891483448	26	25.37810516	22.8450985	66	54	1	0.833333333	seychelles moist forests		0.833333333	0.833333333	-5	0	65	936	383
302	-3	2	-7.768533301	-30	6.211666584	-106.9132696	24	6	-2.344681637	FALSE	-4.150207996	18.83558273	19	0.166666667	species	148	36.834409	87	2	71	27.48880577	95	42.59125137	-13	0	0	44.22406769	1	0.666666667	-3	-0.397370748	16.37387466	-1.206260262	5	9.189833641	-14.61349964	81	91	6	0	Colorado Rockies forests	-10	0	0	2	3	75	176	126
303	-3	2	-7.768533301	-30	6.211666584	-106.9132696	24	4	-2.344681637	FALSE	-4.150207996	18.83558273	17	0.333333333	species	148	36.834409	87	2	71	27.48880577	95	42.59125137	-13	0.4	0.4	44.22406769	1	0.6	-3	-0.397370748	16.37387466	-1.206260262	5	9.189833641	-14.61349964	81	91	3	0.4	Colorado Rockies forests	-10	0.333333333	0.4	2	0	75	176	126
304	29	7	-5.711814646	14	26.19583321	55.43333	94	9	-1.952487517	TRUE	25.28529358	5.55866003	16	1	species	515	-4.666667	339	3	368	41.59582901	105	7.694116592	-8	0.666666667	0.666666667	72.24559021	0.333333333	0.666666667	-1	-0.531861078	26.37091446	-0.891483448	26	25.37810516	22.8450985	66	54	3	0.666666667	seychelles moist forests		0.666666667	0.666666667	-5	2	65	936	383
305	-3	2	-7.768533301	-30	6.211666584	-106.9132696	24	7	-2.344681637	FALSE	-4.150207996	18.83558273	10	0.75	species	148	36.834409	87	2	71	27.48880577	95	42.59125137	-13	0.428571429	0.428571429	44.22406769	1	0.714285714	-3	-0.397370748	16.37387466	-1.206260262	5	9.189833641	-14.61349964	81	91	6	0.428571429	Colorado Rockies forests	-10	0.142857143	0.428571429	2	3	75	176	126
306	0	0	-5.524728301	21.5	164		22	5	-1.595638642	FALSE	45	1.917455971	9	1	species	246	37.550171	246	2	357	336	59	1.026672031	-81.5	0.714285714	0.714285714	1.64372093	1	0.714285714	10	-0.464492681	1.026672031	0.270317375	0	1.811234234	1.817456065	79	64	4	0.714285714	california central valley grasslands	-79.5	0.375	0.714285714	0	2	66	85	83
307	-182	59	-2.833213344	-44	25.57100105	102.2833	122	22	-3.218875825	TRUE	24.73254204	8.654582977	28	1	species	548	3.936706	433	0	279	27.71053314	28	10.18099976	66.5	0.541666667	0.541666667	85.00720215	0	1	-23	-0.488097373	25.25229263	-4.1640779	161	25.83408356	20.71025085	23	43	11	0.541666667	Peninsular Malaysian rain forests	417	0.541666667	1	10	11	36	803	591
308	-3	2	-7.768533301	-30	6.211666584	-106.9132696	24	8	-2.344681637	FALSE	-4.150207996	18.83558273	15	0.333333333	species	148	36.834409	87	2	71	27.48880577	95	42.59125137	-13	0.25	0.25	44.22406769	1	0.75	-3	-0.397370748	16.37387466	-1.206260262	5	9.189833641	-14.61349964	81	91	7	0.25	Colorado Rockies forests	-10	0.125	0.25	2	3	75	176	126
309	0	0	-5.524728301	21.5	164		22	4	-1.595638642	FALSE	45	1.917455971	17	0.333333333	species	246	37.550171	246	3	357	336	59	1.026672031	-81.5	0.4	0.4	1.64372093	1	0.4	10	-0.464492681	1.026672031	0.270317375	0	1.811234234	1.817456065	79	64	3	0.4	california central valley grasslands	-79.5	0.333333333	0.4	0	2	66	85	83
310	-3	2	-7.768533301	-30	6.211666584	-106.9132696	24	2	-2.344681637	FALSE	-4.150207996	18.83558273	6	1	species	148	36.834409	87	1	71	27.48880577	95	42.59125137	-13	0.5	0.5	44.22406769	1	0.5	-3	-0.397370748	16.37387466	-1.206260262	5	9.189833641	-14.61349964	81	91	1	0.5	Colorado Rockies forests	-10	0.5	0.5	2	0	75	176	126
311	-3	2	-7.768533301	-30	6.211666584	-106.9132696	24	5	-2.344681637	FALSE	-4.150207996	18.83558273	11	1	species	148	36.834409	87	2	71	27.48880577	95	42.59125137	-13	0.6	0.6	44.22406769	1	0.6	-3	-0.397370748	16.37387466	-1.206260262	5	9.189833641	-14.61349964	81	91	4	0.6	Colorado Rockies forests	-10	0.166666667	0.6	2	1	75	176	126
312	29	7	-5.711814646	14	26.19583321	55.43333	94	11	-1.952487517	TRUE	25.28529358	5.55866003	23	1	species	515	-4.666667	339	1	368	41.59582901	105	7.694116592	-8	0.909090909	0.909090909	72.24559021	0	0.909090909	-1	-0.531861078	26.37091446	-0.891483448	26	25.37810516	22.8450985	66	54	1	0.909090909	seychelles moist forests		0.909090909	0.909090909	-5	0	65	936	383
313	29	7	-5.711814646	14	26.19583321	55.43333	94	10	-1.952487517	TRUE	25.28529358	5.55866003	11	1	species	515	-4.666667	339	2	368	41.59582901	105	7.694116592	-8	0.8	0.8	72.24559021	0.5	0.8	-1	-0.531861078	26.37091446	-0.891483448	26	25.37810516	22.8450985	66	54	2	0.8	seychelles moist forests		0.8	0.8	-5	1	65	936	383
314	-3	2	-7.768533301	-30	6.211666584	-106.9132696	24	5	-2.344681637	FALSE	-4.150207996	18.83558273	17	0.5	species	148	36.834409	87	0	71	27.48880577	95	42.59125137	-13	0.2	0.2	44.22406769	1	1	-3	-0.397370748	16.37387466	-1.206260262	5	9.189833641	-14.61349964	81	91	4	0.2	Colorado Rockies forests	-10	0.2	0.2	2	2	75	176	126
315	29	7	-5.711814646	14	26.19583321	55.43333	94	4	-1.952487517	FALSE	25.28529358	5.55866003	18	0.5	species	515	-4.666667	339	2	368	41.59582901	105	7.694116592	-8	0.5	0.5	72.24559021	1	0.5	-1	-0.531861078	26.37091446	-0.891483448	26	25.37810516	22.8450985	66	54	2	0.5	seychelles moist forests		0.4	0.5	-5	0	65	936	383
316	-3	2	-7.768533301	-30	6.211666584	-106.9132696	24	6	-2.344681637	FALSE	-4.150207996	18.83558273	12	0.75	species	148	36.834409	87	2	71	27.48880577	95	42.59125137	-13	0.333333333	0.333333333	44.22406769	1	0.666666667	-3	-0.397370748	16.37387466	-1.206260262	5	9.189833641	-14.61349964	81	91	5	0.333333333	Colorado Rockies forests	-10	0.166666667	0.333333333	2	2	75	176	126
317	-3	2	-7.768533301	-30	6.211666584	-106.9132696	24	7	-2.344681637	FALSE	-4.150207996	18.83558273	24	0.8	species	148	36.834409	87	3	71	27.48880577	95	42.59125137	-13	0.375	0.375	44.22406769	1	0.625	-3	-0.397370748	16.37387466	-1.206260262	5	9.189833641	-14.61349964	81	91	5	0.375	Colorado Rockies forests	-10	0.333333333	0.375	2	2	75	176	126
318	-3	2	-7.768533301	-30	6.211666584	-106.9132696	24	5	-2.344681637	FALSE	-4.150207996	18.83558273	14	0.5	species	148	36.834409	87	0	71	27.48880577	95	42.59125137	-13	0.333333333	0.333333333	44.22406769	1	1	-3	-0.397370748	16.37387466	-1.206260262	5	9.189833641	-14.61349964	81	91	4	0.333333333	Colorado Rockies forests	-10	0.333333333	0.333333333	2	2	75	176	126
319	-3	2	-7.768533301	-30	6.211666584	-106.9132696	24	7	-2.344681637	FALSE	-4.150207996	18.83558273	14	0.333333333	species	148	36.834409	87	2	71	27.48880577	95	42.59125137	-13	0.142857143	0.142857143	44.22406769	1	0.714285714	-3	-0.397370748	16.37387466	-1.206260262	5	9.189833641	-14.61349964	81	91	7	0.142857143	Colorado Rockies forests	-10	0	0.142857143	2	4	75	176	126
320								13		FALSE			36	0.5	species				6						0.578947368	0.578947368		0.75	0.684210526										10	0.578947368			0.476190476	0.578947368		6
321	-3	2	-7.768533301	-30	6.211666584	-106.9132696	24	7	-2.344681637	FALSE	-4.150207996	18.83558273	16	0.333333333	species	148	36.834409	87	2	71	27.48880577	95	42.59125137	-13	0.142857143	0.142857143	44.22406769	1	0.714285714	-3	-0.397370748	16.37387466	-1.206260262	5	9.189833641	-14.61349964	81	91	6	0.142857143	Colorado Rockies forests	-10	0.142857143	0.142857143	2	3	75	176	126
322	-3	2	-7.768533301	-30	6.211666584	-106.9132696	24	7	-2.344681637	FALSE	-4.150207996	18.83558273	13	0.714285714	species	148	36.834409	87	6	71	27.48880577	95	42.59125137	-13	0.125	0.125	44.22406769	1	0.25	-3	-0.397370748	16.37387466	-1.206260262	5	9.189833641	-14.61349964	81	91	7	0.125	Colorado Rockies forests	-10	0.111111111	0.125	2	5	75	176	126
323	155	52	-5.017279837	10	4.511073112	-66.071245	80	12	-1.945910149	TRUE	-8.818500519	11.21397877	102	0.666666667	species	278	46.296493	244	2	106	8.997634888	160	40.66625214	180	0.75	0.666666667	27.57564163	0.75	0.833333333	26	-0.455062049	0.250374943	-1.23884163	160	-3.2777915	-15.97175026	251	252	5	0.75	Gulf of St. Lawrence lowland forests	209	0.583333333	0.75	7	3	221	307	281
324	-3	2	-7.768533301	-30	6.211666584	-106.9132696	24	7	-2.344681637	FALSE	-4.150207996	18.83558273	14	0.4	species	148	36.834409	87	4	71	27.48880577	95	42.59125137	-13	0.444444444	0.444444444	44.22406769	1	0.555555556	-3	-0.397370748	16.37387466	-1.206260262	5	9.189833641	-14.61349964	81	91	6	0.444444444	Colorado Rockies forests	-10	0.272727273	0.444444444	2	3	75	176	126
325	29	7	-5.711814646	14	14.73040581	3.297	16	10	-1.952487517	FALSE	8.623628616	8.194778442	37	0.428571429	species	119	42.691748	92	5	79	33.00930023	105	23.33987427	-8	0.5	0.5	35.11063766	0.285714286	0.642857143	-1	-0.531861078	15.60896587	-0.891483448	26	21.79293251	4.159493446	66	54	8	0.5	northeastern spain and southern france mediterranean forests	-45	0.466666667	0.5	-5	5	65	190	129
326	-3	2	-7.768533301	-30	6.211666584	-106.9132696	24	12	-2.344681637	FALSE	-4.150207996	18.83558273	25	0.333333333	species	148	36.834409	87	3	71	27.48880577	95	42.59125137	-13	0.25	0.25	44.22406769	1	0.75	-3	-0.397370748	16.37387466	-1.206260262	5	9.189833641	-14.61349964	81	91	10	0.25	Colorado Rockies forests	-10	0.166666667	0.25	2	4	75	176	126
327	-3	2	-7.768533301	-30	6.211666584	-106.9132696	24	6	-2.344681637	FALSE	-4.150207996	18.83558273	12	0.2	species	148	36.834409	87	2	71	27.48880577	95	42.59125137	-13	0.166666667	0.166666667	44.22406769	1	0.666666667	-3	-0.397370748	16.37387466	-1.206260262	5	9.189833641	-14.61349964	81	91	5	0.166666667	Colorado Rockies forests	-10	0.166666667	0.166666667	2	2	75	176	126
328	29	7	-5.711814646	14	26.19583321	55.43333	94	11	-1.952487517	TRUE	25.28529358	5.55866003	14		species	515	-4.666667	339	0	368	41.59582901	105	7.694116592	-8	1	1	72.24559021		1	-1	-0.531861078	26.37091446	-0.891483448	26	25.37810516	22.8450985	66	54	0	1	seychelles moist forests		1	1	-5	0	65	936	383
329	-3	2	-7.768533301	-30	6.211666584	-106.9132696	24	6	-2.344681637	FALSE	-4.150207996	18.83558273	6	0.5	species	148	36.834409	87	2	71	27.48880577	95	42.59125137	-13	0.333333333	0.333333333	44.22406769	1	0.666666667	-3	-0.397370748	16.37387466	-1.206260262	5	9.189833641	-14.61349964	81	91	5	0.333333333	Colorado Rockies forests	-10	0.166666667	0.333333333	2	1	75	176	126
330	29	7	-5.711814646	14	26.19583321	55.43333	94	11	-1.952487517	TRUE	25.28529358	5.55866003	18		species	515	-4.666667	339	0	368	41.59582901	105	7.694116592	-8	1	1	72.24559021		1	-1	-0.531861078	26.37091446	-0.891483448	26	25.37810516	22.8450985	66	54	0	1	seychelles moist forests		1	1	-5	0	65	936	383
331	29	7	-5.711814646	14	26.19583321	55.43333	94	10	-1.952487517	FALSE	25.28529358	5.55866003	38	0.714285714	species	515	-4.666667	339	2	368	41.59582901	105	7.694116592	-8	0.5	0.5	72.24559021	0.714285714	0.857142857	-1	-0.531861078	26.37091446	-0.891483448	26	25.37810516	22.8450985	66	54	7	0.5	seychelles moist forests		0.4375	0.5	-5	1	65	936	383
332	-3	2	-7.768533301	-30	6.211666584	-106.9132696	24	2	-2.344681637	FALSE	-4.150207996	18.83558273	9	0	species	148	36.834409	87	1	71	27.48880577	95	42.59125137	-13	0	0	44.22406769	1	0.5	-3	-0.397370748	16.37387466	-1.206260262	5	9.189833641	-14.61349964	81	91	2	0	Colorado Rockies forests	-10	0	0	2	1	75	176	126
333	-3	2	-7.768533301	-30	6.211666584	-106.9132696	24	3	-2.344681637	FALSE	-4.150207996	18.83558273	19	0	species	148	36.834409	87	1	71	27.48880577	95	42.59125137	-13	0	0	44.22406769	1	0.666666667	-3	-0.397370748	16.37387466	-1.206260262	5	9.189833641	-14.61349964	81	91	3	0	Colorado Rockies forests	-10	0	0	2	2	75	176	126
334	0	0	-5.524728301	21.5	164		22	8	-1.595638642	FALSE	45	1.917455971	34	0.6	species	246	37.550171	246	3	357	336	59	1.026672031	-81.5	0.545454545	0.545454545	1.64372093	0.6	0.727272727	10	-0.464492681	1.026672031	0.270317375	0	1.811234234	1.817456065	79	64	6	0.545454545	california central valley grasslands	-79.5	0.416666667	0.545454545	0	0	66	85	83
335	-3	2	-7.768533301	-30	6.211666584	-106.9132696	24	4	-2.344681637	FALSE	-4.150207996	18.83558273	17	0.666666667	species	148	36.834409	87	2	71	27.48880577	95	42.59125137	-13	0.4	0.4	44.22406769	1	0.6	-3	-0.397370748	16.37387466	-1.206260262	5	9.189833641	-14.61349964	81	91	3	0.4	Colorado Rockies forests	-10	0.333333333	0.4	2	2	75	176	126
336	-3	2	-7.768533301	-30	6.211666584	-106.9132696	24	10	-2.344681637	FALSE	-4.150207996	18.83558273	4		species	148	36.834409	87	0	71	27.48880577	95	42.59125137	-13	1	1	44.22406769		1	-3	-0.397370748	16.37387466	-1.206260262	5	9.189833641	-14.61349964	81	91	2	1	Colorado Rockies forests	-10	0.875	1	2	2	75	176	126
337	-3	2	-7.768533301	-30	6.211666584	-106.9132696	24	10	-2.344681637	FALSE	-4.150207996	18.83558273	22	0.333333333	species	148	36.834409	87	3	71	27.48880577	95	42.59125137	-13	0.1	0.1	44.22406769	1	0.7	-3	-0.397370748	16.37387466	-1.206260262	5	9.189833641	-14.61349964	81	91	10	0.1	Colorado Rockies forests	-10	0	0.1	2	4	75	176	126
338	-3	2	-7.768533301	-30	6.211666584	-106.9132696	24	6	-2.344681637	FALSE	-4.150207996	18.83558273	6	0.5	species	148	36.834409	87	1	71	27.48880577	95	42.59125137	-13	0.333333333	0.333333333	44.22406769	1	0.833333333	-3	-0.397370748	16.37387466	-1.206260262	5	9.189833641	-14.61349964	81	91	5	0.333333333	Colorado Rockies forests	-10	0.166666667	0.333333333	2	2	75	176	126
339	80	23	-5.695227466	-16	-0.694354177	18.5	28	24	-1.396096073	TRUE	-12.28941631	8.823791504	77	0.705882353	species	230	65.739721	89	16	90	37.60752106	192	35.9102478	60	0.291666667	0.291666667	24.5717926	0.705882353	0.333333333	-3	-0.724022493	11.65112495	-1.825480499	72	-7.146500111	-17.91650009	197	198	20	0.291666667	Scandinavian and Russian taiga	108	0.166666667	0.291666667	1	10	185	230	111
340	-3	2	-7.768533301	-30	6.211666584	-106.9132696	24	8	-2.344681637	FALSE	-4.150207996	18.83558273	25	0.8	species	148	36.834409	87	4	71	27.48880577	95	42.59125137	-13	0.444444444	0.444444444	44.22406769	0.8	0.555555556	-3	-0.397370748	16.37387466	-1.206260262	5	9.189833641	-14.61349964	81	91	6	0.444444444	Colorado Rockies forests	-10	0.3	0.444444444	2	2	75	176	126
341	-3	2	-7.768533301	-30	6.211666584	-106.9132696	24	14	-2.344681637	FALSE	-4.150207996	18.83558273	29	0.454545455	species	148	36.834409	87	4	71	27.48880577	95	42.59125137	-13	0.214285714	0.214285714	44.22406769	1	0.714285714	-3	-0.397370748	16.37387466	-1.206260262	5	9.189833641	-14.61349964	81	91	12	0.214285714	Colorado Rockies forests	-10	0.142857143	0.214285714	2	6	75	176	126
342	80	23	-5.695227466	-16	-0.694354177	18.5	28	9	-1.396096073	FALSE	-12.28941631	8.823791504	21	1	species	230	65.739721	89	2	90	37.60752106	192	35.9102478	60	0.636363636	0.636363636	24.5717926	0.5	0.818181818	-3	-0.724022493	11.65112495	-1.825480499	72	-7.146500111	-17.91650009	197	198	6	0.636363636	Scandinavian and Russian taiga	108	0.416666667	0.636363636	1	2	185	230	111
343	29	7	-5.711814646	14	14.73040581	3.305	16	8	-1.952487517	FALSE	8.623628616	8.194778442	27	0.4	species	119	42.691748	92	4	79	33.00930023	105	23.33987427	-8	0.5	0.5	35.11063766	0.2	0.6	-1	-0.531861078	15.60896587	-0.891483448	26	21.79293251	4.159493446	66	54	5	0.5	northeastern spain and southern france mediterranean forests	-45	0.5	0.5	-5	4	65	190	129
344	29	7	-5.711814646	14	15.23918629	3.147	12	8	-1.952487517	FALSE	8.89960289	8.245635033	25	0.5	species	74	42.691748	74	4	73	34.35537338	105	23.63571548	-8	0.5	0.5	34.88633347	1	0.5	-1	-0.531861078	12.3317461	-0.891483448	26	22.39940453	4.519047737	66	54	6	0.5	northeastern spain and southern france mediterranean forests	-45	0.25	0.5	-5	3	65	178	151
345	0	0	-5.524728301	21.5	164		22	5	-1.595638642	FALSE	45	1.917455971	23	0.75	species	246	37.550171	246	4	357	336	59	1.026672031	-81.5	0.428571429	0.428571429	1.64372093	1	0.428571429	10	-0.464492681	1.026672031	0.270317375	0	1.811234234	1.817456065	79	64	4	0.428571429	california central valley grasslands	-79.5	0.375	0.428571429	0	1	66	85	83
346	93	25	-3.516508228	8	15.37884235	-31.193594	68	9	-1.945910149	TRUE	12.18343353	4.887924194	12	0.857142857	species	273	38.362891	223	5	239	37.08476257	29	13.62155628	-38	0.3	0.3	35.88373947	1	0.5	-4	0.038466281	13.62395191	-4.043051268	77	18.70259476	9.591017723	31	22	8	0.3	azores temperate mixed forests	-61	0.2	0.3	-5	6	27	599	567
347	-3	2	-7.768533301	-30	6.211666584	-106.9132696	24	15	-2.344681637	FALSE	-4.150207996	18.83558273	31	0.416666667	species	148	36.834409	87	3	71	27.48880577	95	42.59125137	-13	0.2	0.2	44.22406769	1	0.8	-3	-0.397370748	16.37387466	-1.206260262	5	9.189833641	-14.61349964	81	91	13	0.2	Colorado Rockies forests	-10	0.133333333	0.2	2	6	75	176	126
348	-3	2	-7.768533301	-30	6.211666584	-106.9132696	24	12	-2.344681637	FALSE	-4.150207996	18.83558273	27	0.5	species	148	36.834409	87	0	71	27.48880577	95	42.59125137	-13	0.333333333	0.333333333	44.22406769	0.875	1	-3	-0.397370748	16.37387466	-1.206260262	5	9.189833641	-14.61349964	81	91	9	0.333333333	Colorado Rockies forests	-10	0.25	0.333333333	2	6	75	176	126
349	-3	2	-7.768533301	-30	6.211666584	-106.9132696	24	7	-2.344681637	FALSE	-4.150207996	18.83558273	14	0.8	species	148	36.834409	87	0	71	27.48880577	95	42.59125137	-13	0.285714286	0.285714286	44.22406769	1	1	-3	-0.397370748	16.37387466	-1.206260262	5	9.189833641	-14.61349964	81	91	6	0.285714286	Colorado Rockies forests	-10	0.142857143	0.285714286	2	3	75	176	126
350	-3	2	-7.768533301	-30	6.211666584	-106.9132696	24	7	-2.344681637	FALSE	-4.150207996	18.83558273	16	0.666666667	species	148	36.834409	87	2	71	27.48880577	95	42.59125137	-13	0.625	0.625	44.22406769	0.666666667	0.75	-3	-0.397370748	16.37387466	-1.206260262	5	9.189833641	-14.61349964	81	91	3	0.625	Colorado Rockies forests	-10	0.555555556	0.625	2	0	75	176	126
351	23	-14	-3.305011242	-17.5	19.63798904	-48.4069	35	161	-1.782086563	TRUE	16.53433418	11.35652065	60	0.896551724	species	548	-23.489215	123	4	198	58.21833801	41	18.24250031	6	0.853535354	0.878787879	62.25309372	0.083333333	0.97979798	-5	-0.654002764	22.41641617	-2.578413041	-58	16.53433418	9.692000389	30	40	38	0.853535354	Alto Paraná Atlantic forests	-30	0.81	0.853535354	3	29	36	548	123
352	29	7	-5.711814646	14	26.19583321	55.43333	94	9	-1.952487517	TRUE	25.28529358	5.55866003	26	1	species	515	-4.666667	339	1	368	41.59582901	105	7.694116592	-8	0.888888889	0.888888889	72.24559021	0	0.888888889	-1	-0.531861078	26.37091446	-0.891483448	26	25.37810516	22.8450985	66	54	1	0.888888889	seychelles moist forests		0.888888889	0.888888889	-5	1	65	936	383
353	-3	2	-7.768533301	-30	6.211666584	-106.9132696	24	4	-2.344681637	FALSE	-4.150207996	18.83558273	16	0.5	species	148	36.834409	87	0	71	27.48880577	95	42.59125137	-13	0.6	0.6	44.22406769	1	1	-3	-0.397370748	16.37387466	-1.206260262	5	9.189833641	-14.61349964	81	91	3	0.6	Colorado Rockies forests	-10	0.4	0.6	2	1	75	176	126
354	23	-14	-3.305011242	-17.5	19.63798904	-48.4069	35	5	-1.782086563	FALSE	16.53433418	11.35652065	12	0.666666667	species	548	-23.489215	123	2	198	58.21833801	41	18.24250031	6	0.5	0.5	62.25309372	1	0.666666667	-5	-0.654002764	22.41641617	-2.578413041	-58	16.53433418	9.692000389	30	40	3	0.5	Alto Paraná Atlantic forests	-30	0.5	0.5	3	1	36	548	123
355	29	7	-5.711814646	14	26.19583321	55.43333	94	3	-1.952487517	FALSE	25.28529358	5.55866003	3	1	species	515	-4.666667	339	1	368	41.59582901	105	7.694116592	-8	0.333333333	0.333333333	72.24559021	1	0.666666667	-1	-0.531861078	26.37091446	-0.891483448	26	25.37810516	22.8450985	66	54	2	0.333333333	seychelles moist forests		0.25	0.333333333	-5	0	65	936	383
356	-3	2	-7.768533301	-30	6.211666584	-106.9132696	24	7	-2.344681637	FALSE	-4.150207996	18.83558273	23	0.666666667	species	148	36.834409	87	6	71	27.48880577	95	42.59125137	-13	0.25	0.25	44.22406769	1	0.25	-3	-0.397370748	16.37387466	-1.206260262	5	9.189833641	-14.61349964	81	91	6	0.25	Colorado Rockies forests	-10	0.222222222	0.25	2	3	75	176	126
357	29	7	-5.711814646	14	26.19583321	55.43333	94	13	-1.952487517	TRUE	25.28529358	5.55866003	21	1	species	515	-4.666667	339	2	368	41.59582901	105	7.694116592	-8	0.846153846	0.846153846	72.24559021	0.5	0.846153846	-1	-0.531861078	26.37091446	-0.891483448	26	25.37810516	22.8450985	66	54	2	0.846153846	seychelles moist forests		0.846153846	0.846153846	-5	1	65	936	383
358	-3	2	-7.768533301	-30	6.211666584	-106.9132696	24	8	-2.344681637	FALSE	-4.150207996	18.83558273	16	0.833333333	species	148	36.834409	87	1	71	27.48880577	95	42.59125137	-13	0.25	0.25	44.22406769	1	0.875	-3	-0.397370748	16.37387466	-1.206260262	5	9.189833641	-14.61349964	81	91	7	0.25	Colorado Rockies forests	-10	0.125	0.25	2	3	75	176	126
359	0	0	-5.524728301	21.5	164		22	3	-1.595638642	FALSE	45	1.917455971	5	1	species	246	37.550171	246	2	357	336	59	1.026672031	-81.5	0.333333333	0.333333333	1.64372093	1	0.333333333	10	-0.464492681	1.026672031	0.270317375	0	1.811234234	1.817456065	79	64	2	0.333333333	california central valley grasslands	-79.5	0.25	0.333333333	0	0	66	85	83
360	29	7	-5.711814646	14	26.19583321	55.43333	94	6	-1.952487517	FALSE	25.28529358	5.55866003	23	0.8	species	515	-4.666667	339	2	368	41.59582901	105	7.694116592	-8	0.375	0.375	72.24559021	0.8	0.75	-1	-0.531861078	26.37091446	-0.891483448	26	25.37810516	22.8450985	66	54	5	0.375	seychelles moist forests		0.333333333	0.375	-5	1	65	936	383
361	-3	2	-7.768533301	-30	6.211666584	-106.9132696	24	13	-2.344681637	FALSE	-4.150207996	18.83558273	21	0.5	species	148	36.834409	87	3	71	27.48880577	95	42.59125137	-13	0.230769231	0.230769231	44.22406769	0.9	0.769230769	-3	-0.397370748	16.37387466	-1.206260262	5	9.189833641	-14.61349964	81	91	11	0.230769231	Colorado Rockies forests	-10	0.153846154	0.230769231	2	6	75	176	126
362	-3	2	-7.768533301	-30	6.211666584	-106.9132696	24	12	-2.344681637	FALSE	-4.150207996	18.83558273	22	0.363636364	species	148	36.834409	87	3	71	27.48880577	95	42.59125137	-13	0.083333333	0.083333333	44.22406769	1	0.75	-3	-0.397370748	16.37387466	-1.206260262	5	9.189833641	-14.61349964	81	91	12	0.083333333	Colorado Rockies forests	-10	0	0.083333333	2	6	75	176	126
364	29	7	-5.711814646	14	14.73040581	3.303	16	8	-1.952487517	FALSE	8.623628616	8.194778442	26	0.333333333	species	119	42.691748	92	5	79	33.00930023	105	23.33987427	-8	0.454545455	0.454545455	35.11063766	0.166666667	0.545454545	-1	-0.531861078	15.60896587	-0.891483448	26	21.79293251	4.159493446	66	54	6	0.454545455	northeastern spain and southern france mediterranean forests	-45	0.5	0.454545455	-5	4	65	190	129
365	-3	2	-7.768533301	-30	6.211666584	-106.9132696	24	6	-2.344681637	FALSE	-4.150207996	18.83558273	13	0.75	species	148	36.834409	87	3	71	27.48880577	95	42.59125137	-13	0.428571429	0.428571429	44.22406769	1	0.571428571	-3	-0.397370748	16.37387466	-1.206260262	5	9.189833641	-14.61349964	81	91	4	0.428571429	Colorado Rockies forests	-10	0.375	0.428571429	2	0	75	176	126
366	110	24	-5.624017506	29	-5.079437256	-52.14453184	19	16	-0.057569852	TRUE	-16.7062912	6.685291767	26	0.909090909	species	157	66.705245	59	9	65	43.14875793	107.5	33.99974823	130	0.352941176	0.352941176	19.66276741	0.636363636	0.470588235	-2	-1.812901906	6.026166916	-4.394449155	76	-16.7062912	-21.10099983	123	128	15	0.352941176	Kalaallit Nunaat low arctic tundra	78	0.117647059	0.352941176	-3	6	135.5	175	59
367	29	7	-5.711814646	14	14.73040581	3.303	16	7	-1.952487517	FALSE	8.623628616	8.194778442	16	0.6	species	119	42.691748	92	4	79	33.00930023	105	23.33987427	-8	0.444444444	0.444444444	35.11063766	0.8	0.555555556	-1	-0.531861078	15.60896587	-0.891483448	26	21.79293251	4.159493446	66	54	6	0.444444444	northeastern spain and southern france mediterranean forests	-45	0.3	0.444444444	-5	1	65	190	129
368	29	7	-5.711814646	14	14.73040581	3.231	16	9	-1.952487517	FALSE	8.623628616	8.194778442	26	0.4	species	119	42.691748	92	3	79	33.00930023	105	23.33987427	-8	0.444444444	0.444444444	35.11063766	0.8	0.666666667	-1	-0.531861078	15.60896587	-0.891483448	26	21.79293251	4.159493446	66	54	8	0.444444444	northeastern spain and southern france mediterranean forests	-45	0.111111111	0.444444444	-5	5	65	190	129
369	-3	2	-7.768533301	-30	6.211666584	-106.9132696	24	3	-2.344681637	FALSE	-4.150207996	18.83558273	12	0	species	148	36.834409	87	1	71	27.48880577	95	42.59125137	-13	0.333333333	0.333333333	44.22406769	1	0.666666667	-3	-0.397370748	16.37387466	-1.206260262	5	9.189833641	-14.61349964	81	91	2	0.333333333	Colorado Rockies forests	-10	0.333333333	0.333333333	2	1	75	176	126
370	-3	2	-7.768533301	-30	6.211666584	-106.9132696	24	11	-2.344681637	FALSE	-4.150207996	18.83558273	20	0.444444444	species	148	36.834409	87	3	71	27.48880577	95	42.59125137	-13	0.25	0.25	44.22406769	1	0.75	-3	-0.397370748	16.37387466	-1.206260262	5	9.189833641	-14.61349964	81	91	10	0.25	Colorado Rockies forests	-10	0.166666667	0.25	2	6	75	176	126
371	29	7	-5.711814646	14	26.19583321	55.43333	94	8	-1.952487517	TRUE	25.28529358	5.55866003	19	1	species	515	-4.666667	339	1	368	41.59582901	105	7.694116592	-8	0.875	0.875	72.24559021	0	0.875	-1	-0.531861078	26.37091446	-0.891483448	26	25.37810516	22.8450985	66	54	1	0.875	seychelles moist forests		0.875	0.875	-5	0	65	936	383
372	-3	2	-7.768533301	-30	6.211666584	-106.9132696	24	9	-2.344681637	FALSE	-4.150207996	18.83558273	27	0.714285714	species	148	36.834409	87	1	71	27.48880577	95	42.59125137	-13	0.222222222	0.222222222	44.22406769	1	0.888888889	-3	-0.397370748	16.37387466	-1.206260262	5	9.189833641	-14.61349964	81	91	8	0.222222222	Colorado Rockies forests	-10	0.111111111	0.222222222	2	4	75	176	126
373	-3	2	-7.768533301	-30	6.211666584	-106.9132696	24	6	-2.344681637	FALSE	-4.150207996	18.83558273	20	0.4	species	148	36.834409	87	1	71	27.48880577	95	42.59125137	-13	0.166666667	0.166666667	44.22406769	1	0.833333333	-3	-0.397370748	16.37387466	-1.206260262	5	9.189833641	-14.61349964	81	91	5	0.166666667	Colorado Rockies forests	-10	0.166666667	0.166666667	2	2	75	176	126
374	0	0	-5.524728301	21.5	164		22	9	-1.595638642	FALSE	45	1.917455971	13	0.714285714	species	246	37.550171	246	4	357	336	59	1.026672031	-81.5	0.3	0.3	1.64372093	1	0.6	10	-0.464492681	1.026672031	0.270317375	0	1.811234234	1.817456065	79	64	8	0.3	california central valley grasslands	-79.5	0.181818182	0.3	0	2	66	85	83
375	-3	2	-7.768533301	-30	6.211666584	-106.9132696	24	13	-2.344681637	FALSE	-4.150207996	18.83558273	7		species	148	36.834409	87	0	71	27.48880577	95	42.59125137	-13	1	1	44.22406769		1	-3	-0.397370748	16.37387466	-1.206260262	5	9.189833641	-14.61349964	81	91	2	1	Colorado Rockies forests	-10	0.85	1	2	2	75	176	126
376	29	7	-5.711814646	14	26.19583321	55.43333	94	10	-1.952487517	TRUE	25.28529358	5.55866003	18		species	515	-4.666667	339	0	368	41.59582901	105	7.694116592	-8	1	1	72.24559021		1	-1	-0.531861078	26.37091446	-0.891483448	26	25.37810516	22.8450985	66	54	0	1	seychelles moist forests		1	1	-5	0	65	936	383
377	-3	2	-7.768533301	-30	6.211666584	-106.9132696	24	7	-2.344681637	FALSE	-4.150207996	18.83558273	15	0.2	species	148	36.834409	87	1	71	27.48880577	95	42.59125137	-13	0.285714286	0.285714286	44.22406769	1	0.857142857	-3	-0.397370748	16.37387466	-1.206260262	5	9.189833641	-14.61349964	81	91	6	0.285714286	Colorado Rockies forests	-10	0.142857143	0.285714286	2	4	75	176	126
378	29	7	-5.711814646	14	26.19583321	55.43333	94	8	-1.952487517	TRUE	25.28529358	5.55866003	18	1	species	515	-4.666667	339	2	368	41.59582901	105	7.694116592	-8	0.75	0.75	72.24559021	0	0.75	-1	-0.531861078	26.37091446	-0.891483448	26	25.37810516	22.8450985	66	54	2	0.75	seychelles moist forests		0.75	0.75	-5	1	65	936	383
379	-3	2	-7.768533301	-30	6.211666584	-106.9132696	24	5	-2.344681637	FALSE	-4.150207996	18.83558273	17	0.25	species	148	36.834409	87	1	71	27.48880577	95	42.59125137	-13	0.2	0.2	44.22406769	1	0.8	-3	-0.397370748	16.37387466	-1.206260262	5	9.189833641	-14.61349964	81	91	4	0.2	Colorado Rockies forests	-10	0.2	0.2	2	2	75	176	126
380	-3	2	-7.768533301	-30	6.211666584	-106.9132696	24	6	-2.344681637	FALSE	-4.150207996	18.83558273	18	0.5	species	148	36.834409	87	4	71	27.48880577	95	42.59125137	-13	0.428571429	0.428571429	44.22406769	1	0.428571429	-3	-0.397370748	16.37387466	-1.206260262	5	9.189833641	-14.61349964	81	91	5	0.428571429	Colorado Rockies forests	-10	0.25	0.428571429	2	1	75	176	126
381	0	0	-5.524728301	21.5	164		22	8	-1.595638642	FALSE	45	1.917455971	20	0.5	species	246	37.550171	246	3	357	336	59	1.026672031	-81.5	0.555555556	0.555555556	1.64372093	0.75	0.666666667	10	-0.464492681	1.026672031	0.270317375	0	1.811234234	1.817456065	79	64	7	0.555555556	california central valley grasslands	-79.5	0.2	0.555555556	0	2	66	85	83
382	0	0	-5.524728301	21.5	164		22	5	-1.595638642	FALSE	45	1.917455971	34	0.666666667	species	246	37.550171	246	2	357	336	59	1.026672031	-81.5	0.5	0.5	1.64372093	1	0.666666667	10	-0.464492681	1.026672031	0.270317375	0	1.811234234	1.817456065	79	64	3	0.5	california central valley grasslands	-79.5	0.428571429	0.5	0	1	66	85	83
383	-3	2	-7.768533301	-30	6.211666584	-106.9132696	24	9	-2.344681637	FALSE	-4.150207996	18.83558273	21	0.833333333	species	148	36.834409	87	0	71	27.48880577	95	42.59125137	-13	0.333333333	0.333333333	44.22406769	1	1	-3	-0.397370748	16.37387466	-1.206260262	5	9.189833641	-14.61349964	81	91	7	0.333333333	Colorado Rockies forests	-10	0.222222222	0.333333333	2	4	75	176	126
384	29	7	-5.711814646	14	26.19583321	55.43333	94	10	-1.952487517	TRUE	25.28529358	5.55866003	26		species	515	-4.666667	339	0	368	41.59582901	105	7.694116592	-8	1	1	72.24559021		1	-1	-0.531861078	26.37091446	-0.891483448	26	25.37810516	22.8450985	66	54	0	1	seychelles moist forests		1	1	-5	0	65	936	383
385	-3	2	-7.768533301	-30	6.211666584	-106.9132696	24	6	-2.344681637	FALSE	-4.150207996	18.83558273	18	0.2	species	148	36.834409	87	2	71	27.48880577	95	42.59125137	-13	0.166666667	0.166666667	44.22406769	1	0.666666667	-3	-0.397370748	16.37387466	-1.206260262	5	9.189833641	-14.61349964	81	91	5	0.166666667	Colorado Rockies forests	-10	0.166666667	0.166666667	2	3	75	176	126
386	29	7	-5.711814646	14	14.73040581	3.293	16	8	-1.952487517	FALSE	8.623628616	8.194778442	22	0.5	species	119	42.691748	92	4	79	33.00930023	105	23.33987427	-8	0.4	0.4	35.11063766	0.333333333	0.6	-1	-0.531861078	15.60896587	-0.891483448	26	21.79293251	4.159493446	66	54	6	0.4	northeastern spain and southern france mediterranean forests	-45	0.4	0.4	-5	5	65	190	129
387	29	7	-5.711814646	14	26.19583321	55.43333	94	4	-1.952487517	FALSE	25.28529358	5.55866003	15	0.666666667	species	515	-4.666667	339	2	368	41.59582901	105	7.694116592	-8	0.4	0.4	72.24559021	1	0.6	-1	-0.531861078	26.37091446	-0.891483448	26	25.37810516	22.8450985	66	54	4	0.4	seychelles moist forests		0.166666667	0.4	-5	1	65	936	383
388	29	7	-5.711814646	14	14.73040581	3.229	16	9	-1.952487517	FALSE	8.623628616	8.194778442	20	0.333333333	species	119	42.691748	92	3	79	33.00930023	105	23.33987427	-8	0.666666667	0.666666667	35.11063766	0.666666667	0.666666667	-1	-0.531861078	15.60896587	-0.891483448	26	21.79293251	4.159493446	66	54	8	0.666666667	northeastern spain and southern france mediterranean forests	-45	0.111111111	0.666666667	-5	2	65	190	129
389	-3	2	-7.768533301	-30	6.211666584	-106.9132696	24	3	-2.344681637	FALSE	-4.150207996	18.83558273	7	0.5	species	148	36.834409	87	1	71	27.48880577	95	42.59125137	-13	0.333333333	0.333333333	44.22406769	1	0.666666667	-3	-0.397370748	16.37387466	-1.206260262	5	9.189833641	-14.61349964	81	91	2	0.333333333	Colorado Rockies forests	-10	0.333333333	0.333333333	2	1	75	176	126
390	-3	2	-7.768533301	-30	6.211666584	-106.9132696	24	13	-2.344681637	FALSE	-4.150207996	18.83558273	27	0.454545455	species	148	36.834409	87	2	71	27.48880577	95	42.59125137	-13	0.153846154	0.153846154	44.22406769	1	0.846153846	-3	-0.397370748	16.37387466	-1.206260262	5	9.189833641	-14.61349964	81	91	12	0.153846154	Colorado Rockies forests	-10	0.076923077	0.153846154	2	7	75	176	126
391	-3	2	-7.768533301	-30	6.211666584	-106.9132696	24	4	-2.344681637	FALSE	-4.150207996	18.83558273	8	0.333333333	species	148	36.834409	87	0	71	27.48880577	95	42.59125137	-13	0.25	0.25	44.22406769	1	1	-3	-0.397370748	16.37387466	-1.206260262	5	9.189833641	-14.61349964	81	91	4	0.25	Colorado Rockies forests	-10	0	0.25	2	2	75	176	126
392	-3	2	-7.768533301	-30	6.211666584	-106.9132696	24	7	-2.344681637	FALSE	-4.150207996	18.83558273	29	0.6	species	148	36.834409	87	0	71	27.48880577	95	42.59125137	-13	0.375	0.375	44.22406769	1	1	-3	-0.397370748	16.37387466	-1.206260262	5	9.189833641	-14.61349964	81	91	5	0.375	Colorado Rockies forests	-10	0.375	0.375	2	3	75	176	126
393	-3	2	-7.768533301	-30	6.211666584	-106.9132696	24	3	-2.344681637	FALSE	-4.150207996	18.83558273	15	0.333333333	species	148	36.834409	87	1	71	27.48880577	95	42.59125137	-13	0	0	44.22406769	1	0.666666667	-3	-0.397370748	16.37387466	-1.206260262	5	9.189833641	-14.61349964	81	91	3	0	Colorado Rockies forests	-10	0	0	2	1	75	176	126
394	29	7	-5.711814646	14	26.19583321	55.43333	94	5	-1.952487517	TRUE	25.28529358	5.55866003	19		species	515	-4.666667	339	0	368	41.59582901	105	7.694116592	-8	1	1	72.24559021		1	-1	-0.531861078	26.37091446	-0.891483448	26	25.37810516	22.8450985	66	54	0	1	seychelles moist forests		1	1	-5	0	65	936	383
395	-3	2	-7.768533301	-30	6.211666584	-106.9132696	24	2	-2.344681637	FALSE	-4.150207996	18.83558273	8	1	species	148	36.834409	87	2	71	27.48880577	95	42.59125137	-13	0.333333333	0.333333333	44.22406769	1	0.333333333	-3	-0.397370748	16.37387466	-1.206260262	5	9.189833641	-14.61349964	81	91	2	0.333333333	Colorado Rockies forests	-10	0.25	0.333333333	2	0	75	176	126
396	29	7	-5.711814646	14	26.19583321	55.43333	94	7	-1.952487517	TRUE	25.28529358	5.55866003	13		species	515	-4.666667	339	0	368	41.59582901	105	7.694116592	-8	1	1	72.24559021		1	-1	-0.531861078	26.37091446	-0.891483448	26	25.37810516	22.8450985	66	54	0	1	seychelles moist forests		1	1	-5	0	65	936	383
397	0	0	-5.524728301	21.5	164		22	5	-1.595638642	FALSE	45	1.917455971	14	0.5	species	246	37.550171	246	4	357	336	59	1.026672031	-81.5	0.333333333	0.333333333	1.64372093	1	0.333333333	10	-0.464492681	1.026672031	0.270317375	0	1.811234234	1.817456065	79	64	4	0.333333333	california central valley grasslands	-79.5	0.285714286	0.333333333	0	1	66	85	83
398	-3	2	-7.768533301	-30	6.211666584	-106.9132696	24	11	-2.344681637	FALSE	-4.150207996	18.83558273	18	0.714285714	species	148	36.834409	87	1	71	27.48880577	95	42.59125137	-13	0.416666667	0.416666667	44.22406769	1	0.916666667	-3	-0.397370748	16.37387466	-1.206260262	5	9.189833641	-14.61349964	81	91	9	0.416666667	Colorado Rockies forests	-10	0.25	0.416666667	2	5	75	176	126
399	-3	2	-7.768533301	-30	6.211666584	-106.9132696	24	7	-2.344681637	FALSE	-4.150207996	18.83558273	29	0.6	species	148	36.834409	87	0	71	27.48880577	95	42.59125137	-13	0.375	0.375	44.22406769	1	1	-3	-0.397370748	16.37387466	-1.206260262	5	9.189833641	-14.61349964	81	91	5	0.375	Colorado Rockies forests	-10	0.375	0.375	2	2	75	176	126
400	29	7	-5.711814646	14	15.23918629	3.15	12	8	-1.952487517	FALSE	8.89960289	8.245635033	24	0.25	species	74	42.691748	74	4	73	34.35537338	105	23.63571548	-8	0.5	0.5	34.88633347	0.75	0.5	-1	-0.531861078	12.3317461	-0.891483448	26	22.39940453	4.519047737	66	54	7	0.5	northeastern spain and southern france mediterranean forests	-45	0.125	0.5	-5	3	65	178	151
401	-3	2	-7.768533301	-30	6.211666584	-106.9132696	24	5	-2.344681637	FALSE	-4.150207996	18.83558273	9	0.5	species	148	36.834409	87	2	71	27.48880577	95	42.59125137	-13	0.2	0.2	44.22406769	1	0.6	-3	-0.397370748	16.37387466	-1.206260262	5	9.189833641	-14.61349964	81	91	5	0.2	Colorado Rockies forests	-10	0	0.2	2	2	75	176	126
402	-3	2	-7.768533301	-30	6.211666584	-106.9132696	24	11	-2.344681637	FALSE	-4.150207996	18.83558273	21	0.444444444	species	148	36.834409	87	1	71	27.48880577	95	42.59125137	-13	0.181818182	0.181818182	44.22406769	1	0.909090909	-3	-0.397370748	16.37387466	-1.206260262	5	9.189833641	-14.61349964	81	91	10	0.181818182	Colorado Rockies forests	-10	0.090909091	0.181818182	2	7	75	176	126
403	29	7	-5.711814646	14	26.19583321	55.43333	94	11	-1.952487517	TRUE	25.28529358	5.55866003	18		species	515	-4.666667	339	0	368	41.59582901	105	7.694116592	-8	1	1	72.24559021		1	-1	-0.531861078	26.37091446	-0.891483448	26	25.37810516	22.8450985	66	54	0	1	seychelles moist forests		1	1	-5	0	65	936	383
404	-3	2	-7.768533301	-30	6.211666584	-106.9132696	24	6	-2.344681637	FALSE	-4.150207996	18.83558273	15	0.333333333	species	148	36.834409	87	2	71	27.48880577	95	42.59125137	-13	0	0	44.22406769	1	0.666666667	-3	-0.397370748	16.37387466	-1.206260262	5	9.189833641	-14.61349964	81	91	6	0	Colorado Rockies forests	-10	0	0	2	3	75	176	126
405	-3	2	-7.768533301	-30	6.211666584	-106.9132696	24	1	-2.344681637	FALSE	-4.150207996	18.83558273	20	1	species	148	36.834409	87	1	71	27.48880577	95	42.59125137	-13	0.5	0.5	44.22406769	1	0.5	-3	-0.397370748	16.37387466	-1.206260262	5	9.189833641	-14.61349964	81	91	1	0.5	Colorado Rockies forests	-10	0.333333333	0.5	2	0	75	176	126
406	29	7	-5.711814646	14	26.19583321	55.43333	94	9	-1.952487517	FALSE	25.28529358	5.55866003	22	0.5	species	515	-4.666667	339	4	368	41.59582901	105	7.694116592	-8	0.4	0.4	72.24559021	0.833333333	0.6	-1	-0.531861078	26.37091446	-0.891483448	26	25.37810516	22.8450985	66	54	8	0.4	seychelles moist forests		0.181818182	0.4	-5	3	65	936	383
407	-3	2	-7.768533301	-30	6.211666584	-106.9132696	24	4	-2.344681637	FALSE	-4.150207996	18.83558273	24	0.333333333	species	148	36.834409	87	3	71	27.48880577	95	42.59125137	-13	0.4	0.4	44.22406769	1	0.4	-3	-0.397370748	16.37387466	-1.206260262	5	9.189833641	-14.61349964	81	91	4	0.4	Colorado Rockies forests	-10	0.166666667	0.4	2	1	75	176	126
408	29	7	-5.711814646	14	26.19583321	55.43333	94	7	-1.952487517	TRUE	25.28529358	5.55866003	19		species	515	-4.666667	339	0	368	41.59582901	105	7.694116592	-8	1	1	72.24559021		1	-1	-0.531861078	26.37091446	-0.891483448	26	25.37810516	22.8450985	66	54	0	1	seychelles moist forests		1	1	-5	0	65	936	383
409	0	0	-5.524728301	21.5	164		22	5	-1.595638642	FALSE	45	1.917455971	15	0.75	species	246	37.550171	246	3	357	336	59	1.026672031	-81.5	0.333333333	0.333333333	1.64372093	1	0.5	10	-0.464492681	1.026672031	0.270317375	0	1.811234234	1.817456065	79	64	4	0.333333333	california central valley grasslands	-79.5	0.285714286	0.333333333	0	2	66	85	83
410	0	0	-5.524728301	21.5	164		22	16	-1.595638642	FALSE	45	1.917455971	25	0.636363636	species	246	37.550171	246	6	357	336	59	1.026672031	-81.5	0.421052632	0.421052632	1.64372093	1	0.684210526	10	-0.464492681	1.026672031	0.270317375	0	1.811234234	1.817456065	79	64	12	0.421052632	california central valley grasslands	-79.5	0.333333333	0.421052632	0	7	66	85	83
411	29	7	-5.711814646	14	26.19583321	55.43333	94	2	-1.952487517	FALSE	25.28529358	5.55866003	10	1	species	515	-4.666667	339	1	368	41.59582901	105	7.694116592	-8	0.333333333	0.333333333	72.24559021	1	0.666666667	-1	-0.531861078	26.37091446	-0.891483448	26	25.37810516	22.8450985	66	54	2	0.333333333	seychelles moist forests		0.25	0.333333333	-5	0	65	936	383
412	0	0	-5.524728301	21.5	164		22	5	-1.595638642	FALSE	45	1.917455971	30	1	species	246	37.550171	246	0	357	336	59	1.026672031	-81.5	0.75	0.75	1.64372093	0.5	1	10	-0.464492681	1.026672031	0.270317375	0	1.811234234	1.817456065	79	64	4	0.75	california central valley grasslands	-79.5	0.5	0.75	0	2	66	85	83
413	-3	2	-7.768533301	-30	6.211666584	-106.9132696	24	7	-2.344681637	FALSE	-4.150207996	18.83558273	9	0	species	148	36.834409	87	0	71	27.48880577	95	42.59125137	-13	0.571428571	0.571428571	44.22406769	1	1	-3	-0.397370748	16.37387466	-1.206260262	5	9.189833641	-14.61349964	81	91	4	0.571428571	Colorado Rockies forests	-10	0.428571429	0.571428571	2	3	75	176	126
414	15	-20.5	-3.817065705	3	22.03332138	57.45094299	60	11	-1.492516574	TRUE	19.39176559	6.17828989	27		species	726	-20.770414	198	0	265	51.54214478	25	11.63508797	15	1	1	53.1004982		1	0	-0.8593826	24.58382034	-1.590434965	-69	20.95916176	16.29970741	25.5	23.5	0	1	mascarene forests	-49.5	1	1	-1.5	0	25	726	246
415	-3	2	-7.768533301	-30	6.211666584	-106.9132696	24	5	-2.344681637	FALSE	-4.150207996	18.83558273	10	0	species	148	36.834409	87	1	71	27.48880577	95	42.59125137	-13	0.2	0.2	44.22406769	1	0.8	-3	-0.397370748	16.37387466	-1.206260262	5	9.189833641	-14.61349964	81	91	5	0.2	Colorado Rockies forests	-10	0	0.2	2	3	75	176	126
416	15	-20.5	-3.817065705	3	22.03332138	57.45094299	60	12	-1.492516574	TRUE	19.39176559	6.17828989	20		species	726	-20.770414	198	0	265	51.54214478	25	11.63508797	15	1	1	53.1004982		1	0	-0.8593826	24.58382034	-1.590434965	-69	20.95916176	16.29970741	25.5	23.5	0	1	mascarene forests	-49.5	1	1	-1.5	0	25	726	246
417	29	7	-5.711814646	14	26.19583321	55.43333	94	7	-1.952487517	TRUE	25.28529358	5.55866003	12	1	species	515	-4.666667	339	1	368	41.59582901	105	7.694116592	-8	0.857142857	0.857142857	72.24559021	0	0.857142857	-1	-0.531861078	26.37091446	-0.891483448	26	25.37810516	22.8450985	66	54	1	0.857142857	seychelles moist forests		0.857142857	0.857142857	-5	0	65	936	383
418	-3	2	-7.768533301	-30	6.211666584	-106.9132696	24	5	-2.344681637	FALSE	-4.150207996	18.83558273	7	0.25	species	148	36.834409	87	2	71	27.48880577	95	42.59125137	-13	0.2	0.2	44.22406769	1	0.6	-3	-0.397370748	16.37387466	-1.206260262	5	9.189833641	-14.61349964	81	91	4	0.2	Colorado Rockies forests	-10	0.2	0.2	2	2	75	176	126
419	15	-20.5	-3.817065705	3	22.03332138	57.45094299	60	11	-1.492516574	TRUE	19.39176559	6.17828989	25		species	726	-20.770414	198	0	265	51.54214478	25	11.63508797	15	1	1	53.1004982		1	0	-0.8593826	24.58382034	-1.590434965	-69	20.95916176	16.29970741	25.5	23.5	0	1	mascarene forests	-49.5	1	1	-1.5	0	25	726	246
420	29	7	-5.711814646	14	26.19583321	55.43333	94	5	-1.952487517	FALSE	25.28529358	5.55866003	12	0.75	species	515	-4.666667	339	3	368	41.59582901	105	7.694116592	-8	0.333333333	0.333333333	72.24559021	1	0.5	-1	-0.531861078	26.37091446	-0.891483448	26	25.37810516	22.8450985	66	54	4	0.333333333	seychelles moist forests		0.285714286	0.333333333	-5	1	65	936	383
421	-3	2	-7.768533301	-30	6.211666584	-106.9132696	24	19	-2.344681637	FALSE	-4.150207996	18.83558273	32	0.714285714	species	148	36.834409	87	8	71	27.48880577	95	42.59125137	-13	0.461538462	0.461538462	44.22406769	0.928571429	0.692307692	-3	-0.397370748	16.37387466	-1.206260262	5	9.189833641	-14.61349964	81	91	15	0.461538462	Colorado Rockies forests	-10	0.428571429	0.461538462	2	9	75	176	126
422	15	-20.5	-3.817065705	3	22.03332138	57.45094299	60	3	-1.492516574	FALSE	19.39176559	6.17828989	14	1	species	726	-20.770414	198	2	265	51.54214478	25	11.63508797	15	0.5	0.5	53.1004982	1	0.5	0	-0.8593826	24.58382034	-1.590434965	-69	20.95916176	16.29970741	25.5	23.5	2	0.5	mascarene forests	-49.5	0.4	0.5	-1.5	0	25	726	246
423	0	0	-5.524728301	21.5	164		22	6	-1.595638642	FALSE	45	1.917455971	16	0.75	species	246	37.550171	246	4	357	336	59	1.026672031	-81.5	0.428571429	0.428571429	1.64372093	1	0.428571429	10	-0.464492681	1.026672031	0.270317375	0	1.811234234	1.817456065	79	64	5	0.428571429	california central valley grasslands	-79.5	0.25	0.428571429	0	3	66	85	83
424	0	0	-5.524728301	21.5	164		22	3	-1.595638642	FALSE	45	1.917455971	13	1	species	246	37.550171	246	0	357	336	59	1.026672031	-81.5	0.5	0.5	1.64372093	0.5	1	10	-0.464492681	1.026672031	0.270317375	0	1.811234234	1.817456065	79	64	2	0.5	california central valley grasslands	-79.5	0.5	0.5	0	1	66	85	83
425	15	-20.5	-3.817065705	3	22.03332138	57.45094299	60	12	-1.492516574	TRUE	19.39176559	6.17828989	31		species	726	-20.770414	198	0	265	51.54214478	25	11.63508797	15	1	1	53.1004982		1	0	-0.8593826	24.58382034	-1.590434965	-69	20.95916176	16.29970741	25.5	23.5	0	1	mascarene forests	-49.5	1	1	-1.5	0	25	726	246
426	0	0	-5.524728301	21.5	164		22	5	-1.595638642	FALSE	45	1.917455971	12	1	species	246	37.550171	246	1	357	336	59	1.026672031	-81.5	0.833333333	0.833333333	1.64372093	1	0.833333333	10	-0.464492681	1.026672031	0.270317375	0	1.811234234	1.817456065	79	64	2	0.833333333	california central valley grasslands	-79.5	0.571428571	0.833333333	0	1	66	85	83
427	0	0	-5.524728301	21.5	164		22	5	-1.595638642	FALSE	45	1.917455971	24	1	species	246	37.550171	246	0	357	336	59	1.026672031	-81.5	0.714285714	0.714285714	1.64372093	0.5	1	10	-0.464492681	1.026672031	0.270317375	0	1.811234234	1.817456065	79	64	4	0.714285714	california central valley grasslands	-79.5	0.428571429	0.714285714	0	2	66	85	83
428	49	10	-4.567440253	8	7.462666512	-74.6667	78	6	-1.264048355	TRUE	-4.475916862	11.54033375	21	1	species	327	41.754954	249	3	116	11.84948826	243	37.2140007	-126	0.428571429	0.428571429	31.01073074	0.25	0.571428571	21	-0.714473517	16.61579132	-1.589829441	14	-3.524749994	-10.98824978	229	222	5	0.428571429	Allegheny Highlands forests	-12	0.285714286	0.428571429	6	5	207	335	256
429	0	0	-5.524728301	21.5	164		22	2	-1.595638642	FALSE	45	1.917455971	13	0.5	species	246	37.550171	246	2	357	336	59	1.026672031	-81.5	0.333333333	0.333333333	1.64372093	1	0.333333333	10	-0.464492681	1.026672031	0.270317375	0	1.811234234	1.817456065	79	64	2	0.333333333	california central valley grasslands	-79.5	0.25	0.333333333	0	1	66	85	83
430	0	0	-5.524728301	21.5	164		22	3	-1.595638642	FALSE	45	1.917455971	10	1	species	246	37.550171	246	2	357	336	59	1.026672031	-81.5	0.5	0.5	1.64372093	1	0.666666667	10	-0.464492681	1.026672031	0.270317375	0	1.811234234	1.817456065	79	64	3	0.5	california central valley grasslands	-79.5	0.428571429	0.5	0	1	66	85	83
431	49	10	-4.567440253	8	7.462666512	-74.6667	78	6	-1.264048355	FALSE	-4.475916862	11.54033375	12	0.8	species	327	41.754954	249	3	116	11.84948826	243	37.2140007	-126	0.285714286	0.285714286	31.01073074	1	0.571428571	21	-0.714473517	16.61579132	-1.589829441	14	-3.524749994	-10.98824978	229	222	6	0.285714286	Allegheny Highlands forests	-12	0.125	0.285714286	6	4	207	335	256
432	0	0	-5.524728301	21.5	164		22	7	-1.595638642	FALSE	45	1.917455971	15	0.6	species	246	37.550171	246	3	357	336	59	1.026672031	-81.5	0.375	0.375	1.64372093	0.8	0.625	10	-0.464492681	1.026672031	0.270317375	0	1.811234234	1.817456065	79	64	6	0.375	california central valley grasslands	-79.5	0.222222222	0.375	0	3	66	85	83
433								7		TRUE			4	1	species				0						0.714285714	0.857142857		0	1										2	0.714285714			0.714285714	0.714285714		1
434	-3	2	-7.768533301	-30	6.211666584	-106.9132696	24	6	-2.344681637	FALSE	-4.150207996	18.83558273	9	0.5	species	148	36.834409	87	0	71	27.48880577	95	42.59125137	-13	0.428571429	0.428571429	44.22406769	0.75	1	-3	-0.397370748	16.37387466	-1.206260262	5	9.189833641	-14.61349964	81	91	5	0.428571429	Colorado Rockies forests	-10	0.285714286	0.428571429	2	4	75	176	126
435	0	0	-5.524728301	21.5	164		22	4	-1.595638642	FALSE	45	1.917455971	21	0.75	species	246	37.550171	246	4	357	336	59	1.026672031	-81.5	0.333333333	0.333333333	1.64372093	1	0.333333333	10	-0.464492681	1.026672031	0.270317375	0	1.811234234	1.817456065	79	64	4	0.333333333	california central valley grasslands	-79.5	0.285714286	0.333333333	0	1	66	85	83
436	29	7	-5.711814646	14	26.19583321	55.43333	94	6	-1.952487517	TRUE	25.28529358	5.55866003	11	1	species	515	-4.666667	339	1	368	41.59582901	105	7.694116592	-8	0.833333333	0.833333333	72.24559021	0	0.833333333	-1	-0.531861078	26.37091446	-0.891483448	26	25.37810516	22.8450985	66	54	1	0.833333333	seychelles moist forests		0.833333333	0.833333333	-5	1	65	936	383
437	29	7	-5.711814646	14	26.19583321	55.43333	94	6	-1.952487517	TRUE	25.28529358	5.55866003	18		species	515	-4.666667	339	0	368	41.59582901	105	7.694116592	-8	1	1	72.24559021		1	-1	-0.531861078	26.37091446	-0.891483448	26	25.37810516	22.8450985	66	54	0	1	seychelles moist forests		1	1	-5	0	65	936	383
438	0	0	-5.524728301	21.5	164		22	8	-1.595638642	FALSE	45	1.917455971	17	0.75	species	246	37.550171	246	5	357	336	59	1.026672031	-81.5	0.111111111	0.111111111	1.64372093	1	0.444444444	10	-0.464492681	1.026672031	0.270317375	0	1.811234234	1.817456065	79	64	8	0.111111111	california central valley grasslands	-79.5	0.1	0.111111111	0	2	66	85	83
439	15	-20.5	-3.817065705	3	22.03332138	57.45094299	60	14	-1.492516574	TRUE	19.39176559	6.17828989	24	1	species	726	-20.770414	198	1	265	51.54214478	25	11.63508797	15	0.928571429	0.928571429	53.1004982	0	0.928571429	0	-0.8593826	24.58382034	-1.590434965	-69	20.95916176	16.29970741	25.5	23.5	2	0.928571429	mascarene forests	-49.5	0.857142857	0.928571429	-1.5	0	25	726	246
440	0	0	-5.524728301	21.5	164		22	3	-1.595638642	FALSE	45	1.917455971	10	0.5	species	246	37.550171	246	2	357	336	59	1.026672031	-81.5	0.5	0.5	1.64372093	1	0.5	10	-0.464492681	1.026672031	0.270317375	0	1.811234234	1.817456065	79	64	2	0.5	california central valley grasslands	-79.5	0.4	0.5	0	0	66	85	83
441	0	0	-5.524728301	21.5	164		22	7	-1.595638642	FALSE	45	1.917455971	23	0.5	species	246	37.550171	246	6	357	336	59	1.026672031	-81.5	0.333333333	0.333333333	1.64372093	1	0.333333333	10	-0.464492681	1.026672031	0.270317375	0	1.811234234	1.817456065	79	64	6	0.333333333	california central valley grasslands	-79.5	0.3	0.333333333	0	3	66	85	83
442	15	-20.5	-3.817065705	3	22.03332138	57.45094299	60	4	-1.492516574	FALSE	19.39176559	6.17828989	12	1	species	726	-20.770414	198	0	265	51.54214478	25	11.63508797	15	0.5	0.5	53.1004982	0.5	1	0	-0.8593826	24.58382034	-1.590434965	-69	20.95916176	16.29970741	25.5	23.5	3	0.5	mascarene forests	-49.5	0.25	0.5	-1.5	1	25	726	246
443	0	0	-5.524728301	21.5	164		22	4	-1.595638642	FALSE	45	1.917455971	15	1	species	246	37.550171	246	0	357	336	59	1.026672031	-81.5	0.714285714	0.714285714	1.64372093	0.5	1	10	-0.464492681	1.026672031	0.270317375	0	1.811234234	1.817456065	79	64	3	0.714285714	california central valley grasslands	-79.5	0.571428571	0.714285714	0	2	66	85	83
444	29	7	-5.711814646	14	26.19583321	55.43333	94	5	-1.952487517	TRUE	25.28529358	5.55866003	12		species	515	-4.666667	339	0	368	41.59582901	105	7.694116592	-8	1	1	72.24559021		1	-1	-0.531861078	26.37091446	-0.891483448	26	25.37810516	22.8450985	66	54	0	1	seychelles moist forests		1	1	-5	0	65	936	383
445	-3	2	-7.768533301	-30	6.211666584	-106.9132696	24	6	-2.344681637	FALSE	-4.150207996	18.83558273	9	0.333333333	species	148	36.834409	87	0	71	27.48880577	95	42.59125137	-13	0.5	0.5	44.22406769	1	1	-3	-0.397370748	16.37387466	-1.206260262	5	9.189833641	-14.61349964	81	91	4	0.5	Colorado Rockies forests	-10	0.333333333	0.5	2	3	75	176	126
446	0	0	-5.524728301	21.5	164		22	6	-1.595638642	FALSE	45	1.917455971	14	1	species	246	37.550171	246	1	357	336	59	1.026672031	-81.5	0.75	0.75	1.64372093	0.5	0.875	10	-0.464492681	1.026672031	0.270317375	0	1.811234234	1.817456065	79	64	3	0.75	california central valley grasslands	-79.5	0.555555556	0.75	0	1	66	85	83
447	-3	2	-7.768533301	-30	6.211666584	-106.9132696	24	6	-2.344681637	FALSE	-4.150207996	18.83558273	12	0.2	species	148	36.834409	87	2	71	27.48880577	95	42.59125137	-13	0.166666667	0.166666667	44.22406769	1	0.666666667	-3	-0.397370748	16.37387466	-1.206260262	5	9.189833641	-14.61349964	81	91	5	0.166666667	Colorado Rockies forests	-10	0.166666667	0.166666667	2	3	75	176	126
448	-3	2	-7.768533301	-30	6.211666584	-106.9132696	24	5	-2.344681637	FALSE	-4.150207996	18.83558273	15	0.666666667	species	148	36.834409	87	2	71	27.48880577	95	42.59125137	-13	0.5	0.5	44.22406769	0.666666667	0.666666667	-3	-0.397370748	16.37387466	-1.206260262	5	9.189833641	-14.61349964	81	91	3	0.5	Colorado Rockies forests	-10	0.428571429	0.5	2	0	75	176	126
449	29	7	-5.711814646	14	26.19583321	55.43333	94	6	-1.952487517	TRUE	25.28529358	5.55866003	12	1	species	515	-4.666667	339	1	368	41.59582901	105	7.694116592	-8	0.833333333	0.833333333	72.24559021	0	0.833333333	-1	-0.531861078	26.37091446	-0.891483448	26	25.37810516	22.8450985	66	54	1	0.833333333	seychelles moist forests		0.833333333	0.833333333	-5	1	65	936	383
450	-3	2	-7.768533301	-30	6.211666584	-106.9132696	24	6	-2.344681637	FALSE	-4.150207996	18.83558273	14	0.75	species	148	36.834409	87	4	71	27.48880577	95	42.59125137	-13	0.428571429	0.428571429	44.22406769	1	0.428571429	-3	-0.397370748	16.37387466	-1.206260262	5	9.189833641	-14.61349964	81	91	4	0.428571429	Colorado Rockies forests	-10	0.375	0.428571429	2	1	75	176	126
451	0	0	-5.524728301	21.5	164		22	3	-1.595638642	FALSE	45	1.917455971	9	0.75	species	246	37.550171	246	3	357	336	59	1.026672031	-81.5	0.2	0.2	1.64372093	1	0.4	10	-0.464492681	1.026672031	0.270317375	0	1.811234234	1.817456065	79	64	4	0.2	california central valley grasslands	-79.5	0.166666667	0.2	0	2	66	85	83
452	29	7	-5.711814646	14	26.19583321	55.43333	94	9	-1.952487517	TRUE	25.28529358	5.55866003	4	1	species	515	-4.666667	339	0	368	41.59582901	105	7.694116592	-8	0.5	0.7	72.24559021	0.333333333	1	-1	-0.531861078	26.37091446	-0.891483448	26	25.37810516	22.8450985	66	54	5	0.5	seychelles moist forests		0.5	0.5	-5	4	65	936	383
453	0	0	-5.524728301	21.5	164		22	8	-1.595638642	FALSE	45	1.917455971	16	0.333333333	species	246	37.550171	246	3	357	336	59	1.026672031	-81.5	0.666666667	0.666666667	1.64372093	1	0.666666667	10	-0.464492681	1.026672031	0.270317375	0	1.811234234	1.817456065	79	64	4	0.666666667	california central valley grasslands	-79.5	0.5	0.666666667	0	1	66	85	83
454	0	0	-5.524728301	21.5	164		22	9	-1.595638642	FALSE	45	1.917455971	15	0.75	species	246	37.550171	246	2	357	336	59	1.026672031	-81.5	0.555555556	0.555555556	1.64372093	0.75	0.777777778	10	-0.464492681	1.026672031	0.270317375	0	1.811234234	1.817456065	79	64	6	0.555555556	california central valley grasslands	-79.5	0.3	0.555555556	0	1	66	85	83
455	-3	2	-7.768533301	-30	6.211666584	-106.9132696	24	6	-2.344681637	FALSE	-4.150207996	18.83558273	10	0.666666667	species	148	36.834409	87	1	71	27.48880577	95	42.59125137	-13	0.142857143	0.142857143	44.22406769	1	0.857142857	-3	-0.397370748	16.37387466	-1.206260262	5	9.189833641	-14.61349964	81	91	6	0.142857143	Colorado Rockies forests	-10	0.142857143	0.142857143	2	5	75	176	126
456	29	7	-5.711814646	14	26.19583321	55.43333	94	5	-1.952487517	TRUE	25.28529358	5.55866003	14		species	515	-4.666667	339	0	368	41.59582901	105	7.694116592	-8	1	1	72.24559021		1	-1	-0.531861078	26.37091446	-0.891483448	26	25.37810516	22.8450985	66	54	0	1	seychelles moist forests		1	1	-5	0	65	936	383
457	-3	2	-7.768533301	-30	6.211666584	-106.9132696	24	8	-2.344681637	FALSE	-4.150207996	18.83558273	10	0.8	species	148	36.834409	87	2	71	27.48880577	95	42.59125137	-13	0.375	0.375	44.22406769	1	0.75	-3	-0.397370748	16.37387466	-1.206260262	5	9.189833641	-14.61349964	81	91	8	0.375	Colorado Rockies forests	-10	0	0.375	2	5	75	176	126
458	-3	2	-7.768533301	-30	6.211666584	-106.9132696	24	7	-2.344681637	FALSE	-4.150207996	18.83558273	12	0.5	species	148	36.834409	87	1	71	27.48880577	95	42.59125137	-13	0.142857143	0.142857143	44.22406769	1	0.857142857	-3	-0.397370748	16.37387466	-1.206260262	5	9.189833641	-14.61349964	81	91	6	0.142857143	Colorado Rockies forests	-10	0.142857143	0.142857143	2	2	75	176	126
459	29	7	-5.711814646	14	26.19583321	55.43333	94	9	-1.952487517	FALSE	25.28529358	5.55866003	13	0.4	species	515	-4.666667	339	2	368	41.59582901	105	7.694116592	-8	0.444444444	0.444444444	72.24559021	0.8	0.777777778	-1	-0.531861078	26.37091446	-0.891483448	26	25.37810516	22.8450985	66	54	6	0.444444444	seychelles moist forests		0.272727273	0.444444444	-5	2	65	936	383
460	-3	2	-7.768533301	-30	6.211666584	-106.9132696	24	6	-2.344681637	FALSE	-4.150207996	18.83558273	18	0.75	species	148	36.834409	87	2	71	27.48880577	95	42.59125137	-13	0.428571429	0.428571429	44.22406769	0.75	0.714285714	-3	-0.397370748	16.37387466	-1.206260262	5	9.189833641	-14.61349964	81	91	5	0.428571429	Colorado Rockies forests	-10	0.25	0.428571429	2	1	75	176	126
461	-3	2	-7.768533301	-30	6.211666584	-106.9132696	24	5	-2.344681637	FALSE	-4.150207996	18.83558273	14	0.6	species	148	36.834409	87	5	71	27.48880577	95	42.59125137	-13	0.166666667	0.166666667	44.22406769	1	0.166666667	-3	-0.397370748	16.37387466	-1.206260262	5	9.189833641	-14.61349964	81	91	5	0.166666667	Colorado Rockies forests	-10	0.142857143	0.166666667	2	2	75	176	126
462	0	0	-5.524728301	21.5	164		22	6	-1.595638642	FALSE	45	1.917455971	3		species	246	37.550171	246	0	357	336	59	1.026672031	-81.5	1	1	1.64372093		1	10	-0.464492681	1.026672031	0.270317375	0	1.811234234	1.817456065	79	64	1	1	california central valley grasslands	-79.5	0.888888889	1	0	1	66	85	83
463	0	0	-5.524728301	21.5	164		22	7	-1.595638642	FALSE	45	1.917455971	22	0.75	species	246	37.550171	246	2	357	336	59	1.026672031	-81.5	0.555555556	0.555555556	1.64372093	0.5	0.777777778	10	-0.464492681	1.026672031	0.270317375	0	1.811234234	1.817456065	79	64	6	0.555555556	california central valley grasslands	-79.5	0.3	0.555555556	0	1	66	85	83
464	0	0	-5.524728301	21.5	164		22	9	-1.595638642	FALSE	45	1.917455971	17	0.5	species	246	37.550171	246	4	357	336	59	1.026672031	-81.5	0.6	0.6	1.64372093	1	0.6	10	-0.464492681	1.026672031	0.270317375	0	1.811234234	1.817456065	79	64	6	0.6	california central valley grasslands	-79.5	0.363636364	0.6	0	3	66	85	83
465	0	0	-5.524728301	21.5	164		22	3	-1.595638642	FALSE	45	1.917455971	13	0.5	species	246	37.550171	246	2	357	336	59	1.026672031	-81.5	0.6	0.6	1.64372093	1	0.6	10	-0.464492681	1.026672031	0.270317375	0	1.811234234	1.817456065	79	64	2	0.6	california central valley grasslands	-79.5	0.5	0.6	0	1	66	85	83
466					19.63798904		35	17		TRUE	16.53433418	11.35652065	6	1	species	548		123	3	198	58.21833801		18.24250031		0.444444444	0.555555556	62.25309372	0.625	0.833333333			22.41641617			16.53433418	9.692000389			12	0.444444444	Alto Paraná Atlantic forests		0.333333333	0.444444444		11		548	123
467	-3	2	-7.768533301	-30	6.211666584	-106.9132696	24	4	-2.344681637	FALSE	-4.150207996	18.83558273	9	0.25	species	148	36.834409	87	2	71	27.48880577	95	42.59125137	-13	0	0	44.22406769	1	0.5	-3	-0.397370748	16.37387466	-1.206260262	5	9.189833641	-14.61349964	81	91	4	0	Colorado Rockies forests	-10	0	0	2	2	75	176	126
468	0	0	-5.524728301	21.5	164		22	5	-1.595638642	FALSE	45	1.917455971	33	1	species	246	37.550171	246	1	357	336	59	1.026672031	-81.5	0.5	0.5	1.64372093	0.666666667	0.833333333	10	-0.464492681	1.026672031	0.270317375	0	1.811234234	1.817456065	79	64	4	0.5	california central valley grasslands	-79.5	0.285714286	0.5	0	1	66	85	83
469	0	0	-5.524728301	21.5	164		22	30	-1.595638642	FALSE	45	1.917455971	5		species	246	37.550171	246	0	357	336	59	1.026672031	-81.5	1	1	1.64372093		1	10	-0.464492681	1.026672031	0.270317375	0	1.811234234	1.817456065	79	64	3	1	california central valley grasslands	-79.5	0.918918919	1	0	3	66	85	83
470	-3	2	-7.768533301	-30	6.211666584	-106.9132696	24	6	-2.344681637	FALSE	-4.150207996	18.83558273	9	0.6	species	148	36.834409	87	2	71	27.48880577	95	42.59125137	-13	0.285714286	0.285714286	44.22406769	1	0.714285714	-3	-0.397370748	16.37387466	-1.206260262	5	9.189833641	-14.61349964	81	91	5	0.285714286	Colorado Rockies forests	-10	0.25	0.285714286	2	2	75	176	126
471	15	-20.5	-3.817065705	3	22.03332138	57.45094299	60	10	-1.492516574	TRUE	19.39176559	6.17828989	18	1	species	726	-20.770414	198	1	265	51.54214478	25	11.63508797	15	0.916666667	0.916666667	53.1004982	0	0.916666667	0	-0.8593826	24.58382034	-1.590434965	-69	20.95916176	16.29970741	25.5	23.5	1	0.916666667	mascarene forests	-49.5	0.916666667	0.916666667	-1.5	0	25	726	246
472	0	0	-5.524728301	21.5	164		22	6	-1.595638642	FALSE	45	1.917455971	12	0.666666667	species	246	37.550171	246	3	357	336	59	1.026672031	-81.5	0.625	0.625	1.64372093	1	0.625	10	-0.464492681	1.026672031	0.270317375	0	1.811234234	1.817456065	79	64	4	0.625	california central valley grasslands	-79.5	0.5	0.625	0	2	66	85	83
473	-3	2	-7.768533301	-30	6.211666584	-106.9132696	24	3	-2.344681637	FALSE	-4.150207996	18.83558273	12	0.333333333	species	148	36.834409	87	0	71	27.48880577	95	42.59125137	-13	0.4	0.4	44.22406769	1	1	-3	-0.397370748	16.37387466	-1.206260262	5	9.189833641	-14.61349964	81	91	3	0.4	Colorado Rockies forests	-10	0.4	0.4	2	2	75	176	126
474	15	-20.5	-3.817065705	3	22.03332138	57.45094299	60	5	-1.492516574	FALSE	19.39176559	6.17828989	5	1	species	726	-20.770414	198	2	265	51.54214478	25	11.63508797	15	0.333333333	0.333333333	53.1004982	1	0.666666667	0	-0.8593826	24.58382034	-1.590434965	-69	20.95916176	16.29970741	25.5	23.5	4	0.333333333	mascarene forests	-49.5	0.285714286	0.333333333	-1.5	1	25	726	246
475	29	7	-5.711814646	14	26.19583321	55.43333	94	5	-1.952487517	TRUE	25.28529358	5.55866003	17		species	515	-4.666667	339	0	368	41.59582901	105	7.694116592	-8	1	1	72.24559021		1	-1	-0.531861078	26.37091446	-0.891483448	26	25.37810516	22.8450985	66	54	0	1	seychelles moist forests		1	1	-5	0	65	936	383
476	29	7	-5.711814646	14	26.19583321	55.43333	94	6	-1.952487517	TRUE	25.28529358	5.55866003	10	1	species	515	-4.666667	339	1	368	41.59582901	105	7.694116592	-8	0.833333333	0.833333333	72.24559021	0	0.833333333	-1	-0.531861078	26.37091446	-0.891483448	26	25.37810516	22.8450985	66	54	1	0.833333333	seychelles moist forests		0.833333333	0.833333333	-5	1	65	936	383
477	-3	2	-7.768533301	-30	6.211666584	-106.9132696	24	7	-2.344681637	FALSE	-4.150207996	18.83558273	15	0.5	species	148	36.834409	87	0	71	27.48880577	95	42.59125137	-13	0.25	0.25	44.22406769	1	1	-3	-0.397370748	16.37387466	-1.206260262	5	9.189833641	-14.61349964	81	91	7	0.25	Colorado Rockies forests	-10	0.125	0.25	2	4	75	176	126
478	29	7	-5.711814646	14	26.19583321	55.43333	94	3	-1.952487517	FALSE	25.28529358	5.55866003	7	1	species	515	-4.666667	339	2	368	41.59582901	105	7.694116592	-8	0.666666667	0.666666667	72.24559021	1	0.666666667	-1	-0.531861078	26.37091446	-0.891483448	26	25.37810516	22.8450985	66	54	2	0.666666667	seychelles moist forests		0.625	0.666666667	-5	0	65	936	383
479	29	7	-5.711814646	14	26.19583321	55.43333	94	4	-1.952487517	FALSE	25.28529358	5.55866003	18	0.333333333	species	515	-4.666667	339	3	368	41.59582901	105	7.694116592	-8	0.5	0.5	72.24559021	1	0.5	-1	-0.531861078	26.37091446	-0.891483448	26	25.37810516	22.8450985	66	54	3	0.5	seychelles moist forests		0.5	0.5	-5	2	65	936	383
480	15	-20.5	-3.817065705	3	22.03332138	57.45094299	60	5	-1.492516574	TRUE	19.39176559	6.17828989	22		species	726	-20.770414	198	0	265	51.54214478	25	11.63508797	15	1	1	53.1004982		1	0	-0.8593826	24.58382034	-1.590434965	-69	20.95916176	16.29970741	25.5	23.5	0	1	mascarene forests	-49.5	1	1	-1.5	0	25	726	246
481	0	0	-5.524728301	21.5	164		22	3	-1.595638642	FALSE	45	1.917455971	14	1	species	246	37.550171	246	1	357	336	59	1.026672031	-81.5	0.5	0.5	1.64372093	1	0.75	10	-0.464492681	1.026672031	0.270317375	0	1.811234234	1.817456065	79	64	2	0.5	california central valley grasslands	-79.5	0.4	0.5	0	0	66	85	83
482	29	7	-5.711814646	14	26.19583321	55.43333	94	6	-1.952487517	TRUE	25.28529358	5.55866003	14	1	species	515	-4.666667	339	1	368	41.59582901	105	7.694116592	-8	0.833333333	0.833333333	72.24559021	0	0.833333333	-1	-0.531861078	26.37091446	-0.891483448	26	25.37810516	22.8450985	66	54	1	0.833333333	seychelles moist forests		0.833333333	0.833333333	-5	1	65	936	383
483	-3	2	-7.768533301	-30	6.211666584	-106.9132696	24	4	-2.344681637	FALSE	-4.150207996	18.83558273	12	0.25	species	148	36.834409	87	1	71	27.48880577	95	42.59125137	-13	0	0	44.22406769	1	0.75	-3	-0.397370748	16.37387466	-1.206260262	5	9.189833641	-14.61349964	81	91	4	0	Colorado Rockies forests	-10	0	0	2	2	75	176	126
484	0	0	-5.524728301	21.5	164		22	4	-1.595638642	FALSE	45	1.917455971	11	0.5	species	246	37.550171	246	2	357	336	59	1.026672031	-81.5	0.2	0.2	1.64372093	0.75	0.6	10	-0.464492681	1.026672031	0.270317375	0	1.811234234	1.817456065	79	64	4	0.2	california central valley grasslands	-79.5	0.142857143	0.2	0	1	66	85	83
485	-34	33	-3.741669153	-83	13.45645809	131.5	70	90	-1.410844331	TRUE	3.888416767	7.629791737	281	0.68852459	species	677	34.358966	243	14	315	50.20849991	32.5	28.98424911	6.5	0.344086022	0.365591398	26.32392311	0.677966102	0.849462366	-21	-0.69969103	20.0652504	-1.388338098	79	6.188416481	-0.546249986	30.5	65.5	77	0.344086022	Taiheiyo evergreen forests	76	0.177083333	0.344086022	0	52	41	794	249
486	-3	2	-7.768533301	-30	6.211666584	-106.9132696	24	6	-2.344681637	FALSE	-4.150207996	18.83558273	40	1	species	148	36.834409	87	0	71	27.48880577	95	42.59125137	-13	0.571428571	0.571428571	44.22406769	0.666666667	1	-3	-0.397370748	16.37387466	-1.206260262	5	9.189833641	-14.61349964	81	91	4	0.571428571	Colorado Rockies forests	-10	0.428571429	0.571428571	2	1	75	176	126
487	70	7	-4.180753032	-93	16.76728058	-79.001843	71	13	-1.332132653	TRUE	7.461041451	13.33418751	44	0.5	species	404	34.374905	229	4	147	23.7884388	138	32.45125198	-41	0.538461538	0.538461538	41.08990479	0.833333333	0.692307692	-12	-0.565759343	25.65662575	-1.520746253	13.5	12.56637478	0.214750007	43	87	9	0.538461538	Middle Atlantic coastal forests	-21	0.307692308	0.538461538	7	6	58	404	274
488	-34	33	-3.741669153	-83	13.45645809	131.5	70	8	-1.410844331	FALSE	3.888416767	7.629791737	20	0.6	species	677	34.358966	243	4	315	50.20849991	32.5	28.98424911	6.5	0.444444444	0.444444444	26.32392311	0.8	0.555555556	-21	-0.69969103	20.0652504	-1.388338098	79	6.188416481	-0.546249986	30.5	65.5	6	0.444444444	Taiheiyo evergreen forests	76	0.3	0.444444444	0	3	41	794	249
538					14.02451038	-93.099156	51	4		FALSE	2.755125046	13.75410461	6	0.333333333	species	279	36.569871	198	2	120	21.3013382		37.88249969		0.25	0.25	36.30727768	1	0.5			18.5077076			2.755125046	-5.120500088			4	0.25	Central U.S. hardwood forests		0	0.25		3		332	198
539					14.02451038	-93.099156	51	8		FALSE	2.755125046	13.75410461	27	0.5	species	279	36.569871	198	2	120	21.3013382		37.88249969		0.333333333	0.333333333	36.30727768	1	0.777777778			18.5077076			2.755125046	-5.120500088			7	0.333333333	Ozark Highlands mixed forests		0.222222222	0.333333333		6		332	198
540					14.02451038	-93.099156	51	5		FALSE	2.755125046	13.75410461	12	0.333333333	species	279	36.569871	198	2	120	21.3013382		37.88249969		0.5	0.5	36.30727768	1	0.666666667			18.5077076			2.755125046	-5.120500088			3	0.5	Ozark Highlands mixed forests		0.5	0.5		3		332	198
542					11.80258369	-89.893294	46	3		FALSE	-1.172458291	11.48950005	8	0.666666667	species	274	39.244511	168	2	109	23.24183464		38.72600174		0	0	29.66869736	1	0.333333333			17.30504227			-1.172458291	-7.90350008			3	0	Central forest-grasslands transition		0	0		0		304	168
543					11.80258369	-89.893294	46	4		FALSE	-1.172458291	11.48950005	26	0.5	species	274	39.244511	168	2	109	23.24183464		38.72600174		0.5	0.5	29.66869736	1	0.5			17.30504227			-1.172458291	-7.90350008			4	0.5	Central forest-grasslands transition		0	0.5		1		304	168
544					11.80258369	-89.893294	46	8		FALSE	-1.172458291	11.48950005	18	0.8	species	274	39.244511	168	5	109	23.24183464		38.72600174		0.444444444	0.444444444	29.66869736	1	0.444444444			17.30504227			-1.172458291	-7.90350008			7	0.444444444	Central forest-grasslands transition		0.222222222	0.444444444		2		304	168
545					11.80258369	-89.893294	46	7		FALSE	-1.172458291	11.48950005	28	1	species	274	39.244511	168	5	109	23.24183464		38.72600174		0.375	0.375	29.66869736	1	0.375			17.30504227			-1.172458291	-7.90350008			7	0.375	Central US forest-grasslands transition		0.125	0.375		2		304	168
546					11.80258369	-89.893294	46	7		FALSE	-1.172458291	11.48950005	19	0.8	species	274	39.244511	168	5	109	23.24183464		38.72600174		0.375	0.375	29.66869736	1	0.375			17.30504227			-1.172458291	-7.90350008			7	0.375	Central forest-grasslands transition		0.125	0.375		5		304	168
547					11.80258369	-89.893294	46	6		FALSE	-1.172458291	11.48950005	22	1	species	274	39.244511	168	3	109	23.24183464		38.72600174		0.571428571	0.571428571	29.66869736	1	0.571428571			17.30504227			-1.172458291	-7.90350008			6	0.571428571	Central forest-grasslands transition		0.142857143	0.571428571		3		304	168
548					11.80258369	-89.893294	46	8		FALSE	-1.172458291	11.48950005	26	1	species	274	39.244511	168	4	109	23.24183464		38.72600174		0.555555556	0.555555556	29.66869736	1	0.555555556			17.30504227			-1.172458291	-7.90350008			5	0.555555556	Central forest-grasslands transition		0.444444444	0.555555556		1		304	168
549	-22	1	-5.906199895	-124	9.154687881	9.905261	46	5	-1.845665478	FALSE	1.041458249	8.599374771	16	0.4	species	187	49.76874	141	4	70	13.84132385	89	26.16174889	-21	0.166666667	0.166666667	32.87002945	1	0.333333333	-27	-0.728127902	16.00820732	-1.026621886	4	4.887791634	-2.306750059	89	132	5	0.166666667	Western European broadleaf forests	9	0.166666667	0.166666667	3	2	90	192	162
551	-22	1	-5.906199895	-124	9.154687881	9.905261	46	3	-1.845665478	FALSE	1.041458249	8.599374771	5	1	species	187	49.76874	141	1	70	13.84132385	89	26.16174889	-21	0.5	0.5	32.87002945	1	0.75	-27	-0.728127902	16.00820732	-1.026621886	4	4.887791634	-2.306750059	89	132	2	0.5	Western European broadleaf forests	9	0.5	0.5	3	2	90	192	162
552	-22	1	-5.906199895	-124	9.154687881	9.905261	46	4	-1.845665478	FALSE	1.041458249	8.599374771	5	0.666666667	species	187	49.76874	141	3	70	13.84132385	89	26.16174889	-21	0.4	0.6	32.87002945	1	0.4	-27	-0.728127902	16.00820732	-1.026621886	4	4.887791634	-2.306750059	89	132	3	0.4	Western European broadleaf forests	9	0.4	0.4	3	1	90	192	162
553	-22	1	-5.906199895	-124	9.154687881	9.905261	46	9	-1.845665478	FALSE	1.041458249	8.599374771	13	0.857142857	species	187	49.76874	141	6	70	13.84132385	89	26.16174889	-21	0.222222222	0.222222222	32.87002945	1	0.333333333	-27	-0.728127902	16.00820732	-1.026621886	4	4.887791634	-2.306750059	89	132	9	0.222222222	Western European broadleaf forests	9	0	0.222222222	3	6	90	192	162
555	-22	1	-5.906199895	-124	9.154687881	9.905261	46	9	-1.845665478	FALSE	1.041458249	8.599374771	30	0.857142857	species	187	49.76874	141	5	70	13.84132385	89	26.16174889	-21	0.222222222	0.222222222	32.87002945	1	0.444444444	-27	-0.728127902	16.00820732	-1.026621886	4	4.887791634	-2.306750059	89	132	8	0.222222222	Western European broadleaf forests	9	0.111111111	0.222222222	3	7	90	192	162
557	-22	1	-5.906199895	-124	9.154687881	9.905261	46	8	-1.845665478	FALSE	1.041458249	8.599374771	15	0.5	species	187	49.76874	141	4	70	13.84132385	89	26.16174889	-21	0.25	0.125	32.87002945	1	0.5	-27	-0.728127902	16.00820732	-1.026621886	4	4.887791634	-2.306750059	89	132	8	0.25	Western European broadleaf forests	9	0	0.25	3	2	90	192	162
558	-22	1	-5.906199895	-124	9.154687881	9.905261	46	5	-1.845665478	FALSE	1.041458249	8.599374771	19	1	species	187	49.76874	141	2	70	13.84132385	89	26.16174889	-21	0.833333333	0.5	32.87002945	1	0.666666667	-27	-0.728127902	16.00820732	-1.026621886	4	4.887791634	-2.306750059	89	132	5	0.833333333	Western European broadleaf forests	9	0.166666667	0.833333333	3	2	90	192	162
559	-22	1	-5.906199895	-124	9.154687881	9.905261	46	9	-1.845665478	FALSE	1.041458249	8.599374771	21	0.428571429	species	187	49.76874	141	5	70	13.84132385	89	26.16174889	-21	0.222222222	0.222222222	32.87002945	1	0.444444444	-27	-0.728127902	16.00820732	-1.026621886	4	4.887791634	-2.306750059	89	132	7	0.222222222	Western European broadleaf forests	9	0.222222222	0.222222222	3	4	90	192	162
561					1.396947861	-110.55	37	6		FALSE	-7.457291603	13.76960373	13	0.6	species	165	45.233333	130	0	71	20.93544769		34.64949799		0.166666667	0.166666667	39.73969269	0.8	1			8.30229187			-4.323375225	-13.3892498			6	0.166666667	South Central Rockies forests		0	0.166666667		4		189	139
562					1.396947861	-110.55	37	4		FALSE	-7.457291603	13.76960373	11	0.5	species	165	45.233333	130	1	71	20.93544769		34.64949799		0.5	0.5	39.73969269	1	0.75			8.30229187			-4.323375225	-13.3892498			2	0.5	South Central Rockies forests		0.5	0.5		1		189	139
564					1.396947861	-110.55	37	8		FALSE	-7.457291603	13.76960373	24	0.625	species	165	45.233333	130	3	71	20.93544769		34.64949799		0.111111111	0.111111111	39.73969269	1	0.666666667			8.30229187			-4.323375225	-13.3892498			9	0.111111111	South Central Rockies forests		0	0.111111111		4		189	139
565					1.396947861	-110.55	37	8		FALSE	-7.457291603	13.76960373	10	1	species	165	45.233333	130	1	71	20.93544769		34.64949799		0.5	0.5	39.73969269	0.5	0.875			8.30229187			-4.323375225	-13.3892498			5	0.5	South Central Rockies forests		0.375	0.5		2		189	139
566					1.396947861	-110.55	37	4		FALSE	-7.457291603	13.76960373	4	1	species	165	45.233333	130	0	71	20.93544769		34.64949799		0.5	0.5	39.73969269	0.5	1			8.30229187			-4.323375225	-13.3892498			3	0.5	South Central Rockies forests		0.25	0.5		2		189	139
567					1.396947861	-110.55	37	2		FALSE	-7.457291603	13.76960373	7		species	165	45.233333	130	0	71	20.93544769		34.64949799		1	1	39.73969269		1			8.30229187			-4.323375225	-13.3892498			1	1	South Central Rockies forests		0.5	1		1		189	139
569					1.396947861	-110.55	37	7		FALSE	-7.457291603	13.76960373	6	0.6	species	165	45.233333	130	1	71	20.93544769		34.64949799		0.285714286	0.142857143	39.73969269	1	0.857142857			8.30229187			-4.323375225	-13.3892498			7	0.285714286	South Central Rockies forests		0	0.285714286		4		189	139
570					1.396947861	-110.55	37	5		FALSE	-7.457291603	13.76960373	6	0.75	species	165	45.233333	130	1	71	20.93544769		34.64949799		0.2	0.2	39.73969269	1	0.8			8.30229187			-4.323375225	-13.3892498			4	0.2	South Central Rockies forests		0.2	0.2		3		189	139
572					1.396947861	-110.55	37	8		FALSE	-7.457291603	13.76960373	12	0.4	species	165	45.233333	130	0	71	20.93544769		34.64949799		0.375	0.375	39.73969269	0.6	1			8.30229187			-4.323375225	-13.3892498			6	0.375	South Central Rockies forests		0.25	0.375		3		189	139
573					1.396947861	-110.55	37	5		FALSE	-7.457291603	13.76960373	11	0.666666667	species	165	45.233333	130	0	71	20.93544769		34.64949799		0.4	0.4	39.73969269	0.333333333	1			8.30229187			-4.323375225	-13.3892498			4	0.4	South Central Rockies forests		0.2	0.4		2		189	139
574					1.396947861	-110.55	37	4		FALSE	-7.457291603	13.76960373	5	1	species	165	45.233333	130	1	71	20.93544769		34.64949799		0.75	0.5	39.73969269	0.5	0.75			8.30229187			-4.323375225	-13.3892498			2	0.75	South Central Rockies forests		0.5	0.75		0		189	139
576					1.396947861	-110.55	37	7		FALSE	-7.457291603	13.76960373	7	0.666666667	species	165	45.233333	130	2	71	20.93544769		34.64949799		0.142857143	0.142857143	39.73969269	0.666666667	0.714285714			8.30229187			-4.323375225	-13.3892498			6	0.142857143	South Central Rockies forests		0.142857143	0.142857143		2		189	139
577					1.396947861	-110.55	37	9		FALSE	-7.457291603	13.76960373	9	1	species	165	45.233333	130	2	71	20.93544769		34.64949799		0.444444444	0.333333333	39.73969269	0.833333333	0.777777778			8.30229187			-4.323375225	-13.3892498			8	0.444444444	South Central Rockies forests		0.111111111	0.444444444		7		189	139
578					1.396947861	-110.55	37	4		FALSE	-7.457291603	13.76960373	7	0.5	species	165	45.233333	130	2	71	20.93544769		34.64949799		0.5	0.5	39.73969269	1	0.5			8.30229187			-4.323375225	-13.3892498			2	0.5	South Central Rockies forests		0.5	0.5		1		189	139
579					1.396947861	-110.55	37	3		FALSE	-7.457291603	13.76960373	10		species	165	45.233333	130	0	71	20.93544769		34.64949799		1	1	39.73969269		1			8.30229187			-4.323375225	-13.3892498			1	1	South Central Rockies forests		0.666666667	1		1		189	139
581					1.396947861	-110.55	37	7		FALSE	-7.457291603	13.76960373	9	0.5	species	165	45.233333	130	3	71	20.93544769		34.64949799		0.142857143	0	39.73969269	0.857142857	0.571428571			8.30229187			-4.323375225	-13.3892498			7	0.142857143	South Central Rockies forests		0	0.142857143		0		189	139
584					1.396947861	-110.55	37	7		FALSE	-7.457291603	13.76960373	14	0.6	species	165	45.233333	130	1	71	20.93544769		34.64949799		0.285714286	0.142857143	39.73969269	0.666666667	0.857142857			8.30229187			-4.323375225	-13.3892498			7	0.285714286	South Central Rockies forests		0	0.285714286		3		189	139
585					1.396947861	-110.55	37	5		FALSE	-7.457291603	13.76960373	17	1	species	165	45.233333	130	2	71	20.93544769		34.64949799		0.4	0.4	39.73969269	0.333333333	0.6			8.30229187			-4.323375225	-13.3892498			4	0.4	South Central Rockies forests		0.2	0.4		2		189	139
587					1.396947861	-110.55	37	5		FALSE	-7.457291603	13.76960373	12	0.666666667	species	165	45.233333	130	3	71	20.93544769		34.64949799		0.4	0.4	39.73969269	1	0.4			8.30229187			-4.323375225	-13.3892498			5	0.4	South Central Rockies forests		0	0.4		2		189	139
589					1.396947861	-110.55	37	8		FALSE	-7.457291603	13.76960373	12	0.714285714	species	165	45.233333	130	2	71	20.93544769		34.64949799		0.125	0.125	39.73969269	0.857142857	0.75			8.30229187			-4.323375225	-13.3892498			7	0.125	South Central Rockies forests		0.125	0.125		5		189	139
591					1.396947861	-110.55	37	9		FALSE	-7.457291603	13.76960373	12	0.571428571	species	165	45.233333	130	2	71	20.93544769		34.64949799		0.222222222	0.222222222	39.73969269	0.714285714	0.777777778			8.30229187			-4.323375225	-13.3892498			8	0.222222222	South Central Rockies forests		0.111111111	0.222222222		3		189	139
592					1.396947861	-110.55	37	5		FALSE	-7.457291603	13.76960373	16	0.666666667	species	165	45.233333	130	2	71	20.93544769		34.64949799		0.4	0.4	39.73969269	1	0.6			8.30229187			-4.323375225	-13.3892498			4	0.4	South Central Rockies forests		0.2	0.4		1		189	139
593					1.396947861	-110.55	37	4		FALSE	-7.457291603	13.76960373	7	1	species	165	45.233333	130	0	71	20.93544769		34.64949799		0.5	0.5	39.73969269	0	1			8.30229187			-4.323375225	-13.3892498			3	0.5	South Central Rockies forests		0.25	0.5		2		189	139
594					1.396947861	-110.55	37	9		FALSE	-7.457291603	13.76960373	10	0.5	species	165	45.233333	130	2	71	20.93544769		34.64949799		0.555555556	0.444444444	39.73969269	1	0.777777778			8.30229187			-4.323375225	-13.3892498			7	0.555555556	South Central Rockies forests		0.222222222	0.555555556		1		189	139
595					1.396947861	-110.55	37	2		FALSE	-7.457291603	13.76960373	5		species	165	45.233333	130	0	71	20.93544769		34.64949799		1	1	39.73969269		1			8.30229187			-4.323375225	-13.3892498			1	1	South Central Rockies forests		0.5	1		1		189	139
596					1.396947861	-110.55	37	4		FALSE	-7.457291603	13.76960373	13	0	species	165	45.233333	130	0	71	20.93544769		34.64949799		0.75	0.75	39.73969269	1	1			8.30229187			-4.323375225	-13.3892498			2	0.75	South Central Rockies forests		0.5	0.75		2		189	139
597					1.396947861	-110.55	37	6		FALSE	-7.457291603	13.76960373	5	1	species	165	45.233333	130	0	71	20.93544769		34.64949799		0.666666667	0.666666667	39.73969269	0.5	1			8.30229187			-4.323375225	-13.3892498			4	0.666666667	South Central Rockies forests		0.333333333	0.666666667		2		189	139
598					1.396947861	-110.55	37	6		FALSE	-7.457291603	13.76960373	11	0.666666667	species	165	45.233333	130	1	71	20.93544769		34.64949799		0.5	0.5	39.73969269	0.666666667	0.833333333			8.30229187			-4.323375225	-13.3892498			4	0.5	South Central Rockies forests		0.333333333	0.5		2		189	139
599					1.396947861	-110.55	37	5		FALSE	-7.457291603	13.76960373	12	0	species	165	45.233333	130	1	71	20.93544769		34.64949799		0.6	0.4	39.73969269	1	0.8			8.30229187			-4.323375225	-13.3892498			4	0.6	South Central Rockies forests		0.2	0.6		2		189	139
600					1.396947861	-110.55	37	7		FALSE	-7.457291603	13.76960373	11	0.75	species	165	45.233333	130	3	71	20.93544769		34.64949799		0.428571429	0.428571429	39.73969269	1	0.571428571			8.30229187			-4.323375225	-13.3892498			5	0.428571429	South Central Rockies forests		0.285714286	0.428571429		2		189	139
601					1.396947861	-110.55	37	4		FALSE	-7.457291603	13.76960373	11	0.5	species	165	45.233333	130	0	71	20.93544769		34.64949799		0.5	0.5	39.73969269	0.5	1			8.30229187			-4.323375225	-13.3892498			3	0.5	South Central Rockies forests		0.25	0.5		3		189	139
602					1.396947861	-110.55	37	6		FALSE	-7.457291603	13.76960373	15	0.666666667	species	165	45.233333	130	2	71	20.93544769		34.64949799		0.5	0.333333333	39.73969269	1	0.666666667			8.30229187			-4.323375225	-13.3892498			5	0.5	South Central Rockies forests		0.166666667	0.5		3		189	139
603					1.396947861	-110.55	37	6		FALSE	-7.457291603	13.76960373	8	0.666666667	species	165	45.233333	130	1	71	20.93544769		34.64949799		0.5	0.5	39.73969269	1	0.833333333			8.30229187			-4.323375225	-13.3892498			4	0.5	South Central Rockies forests		0.333333333	0.5		2		189	139
604					1.396947861	-110.55	37	7		FALSE	-7.457291603	13.76960373	12	0.25	species	165	45.233333	130	0	71	20.93544769		34.64949799		0.428571429	0.285714286	39.73969269	1	1			8.30229187			-4.323375225	-13.3892498			6	0.428571429	South Central Rockies forests		0.142857143	0.428571429		4		189	139
605					1.396947861	-110.55	37	7		FALSE	-7.457291603	13.76960373	7	1	species	165	45.233333	130	3	71	20.93544769		34.64949799		0.285714286	0.285714286	39.73969269	1	0.571428571			8.30229187			-4.323375225	-13.3892498			6	0.285714286	South Central Rockies forests		0.142857143	0.285714286		3		189	139
607					1.396947861	-110.55	37	4		FALSE	-7.457291603	13.76960373	8	0	species	165	45.233333	130	0	71	20.93544769		34.64949799		0.75	0.75	39.73969269	1	1			8.30229187			-4.323375225	-13.3892498			2	0.75	South Central Rockies forests		0.5	0.75		1		189	139
608					1.396947861	-110.55	37	2		FALSE	-7.457291603	13.76960373	11		species	165	45.233333	130	0	71	20.93544769		34.64949799		1	1	39.73969269		1			8.30229187			-4.323375225	-13.3892498			2	1	South Central Rockies forests		0	1		1		189	139
609					1.396947861	-110.55	37	6		FALSE	-7.457291603	13.76960373	10	0.333333333	species	165	45.233333	130	1	71	20.93544769		34.64949799		0.5	0.5	39.73969269	1	0.833333333			8.30229187			-4.323375225	-13.3892498			4	0.5	South Central Rockies forests		0.333333333	0.5		1		189	139
610					1.396947861	-110.55	37	6		FALSE	-7.457291603	13.76960373	11	0.75	species	165	45.233333	130	1	71	20.93544769		34.64949799		0.333333333	0.333333333	39.73969269	0.75	0.833333333			8.30229187			-4.323375225	-13.3892498			5	0.333333333	South Central Rockies forests		0.166666667	0.333333333		3		189	139
611					1.396947861	-110.55	37	3		FALSE	-7.457291603	13.76960373	13	1	species	165	45.233333	130	0	71	20.93544769		34.64949799		0.666666667	0.666666667	39.73969269	0	1			8.30229187			-4.323375225	-13.3892498			2	0.666666667	South Central Rockies forests		0.333333333	0.666666667		1		189	139
612					1.396947861	-110.55	37	4		FALSE	-7.457291603	13.76960373	10	1	species	165	45.233333	130	1	71	20.93544769		34.64949799		0.5	0.5	39.73969269	0.5	0.75			8.30229187			-4.323375225	-13.3892498			4	0.5	South Central Rockies forests		0	0.5		2		189	139
613					1.396947861	-110.55	37	4		FALSE	-7.457291603	13.76960373	14	1	species	165	45.233333	130	0	71	20.93544769		34.64949799		0.5	0.5	39.73969269	0.5	1			8.30229187			-4.323375225	-13.3892498			3	0.5	South Central Rockies forests		0.25	0.5		1		189	139
614					1.396947861	-110.55	37	7		FALSE	-7.457291603	13.76960373	7	0.333333333	species	165	45.233333	130	0	71	20.93544769		34.64949799		0.571428571	0.571428571	39.73969269	0.666666667	1			8.30229187			-4.323375225	-13.3892498			5	0.571428571	South Central Rockies forests		0.285714286	0.571428571		2		189	139
616					1.396947861	-110.55	37	4		FALSE	-7.457291603	13.76960373	10	0.5	species	165	45.233333	130	1	71	20.93544769		34.64949799		0.5	0.5	39.73969269	1	0.75			8.30229187			-4.323375225	-13.3892498			3	0.5	South Central Rockies forests		0.25	0.5		1		189	139
617					1.396947861	-110.55	37	7		FALSE	-7.457291603	13.76960373	14	0.333333333	species	165	45.233333	130	0	71	20.93544769		34.64949799		0.571428571	0.571428571	39.73969269	0.666666667	1			8.30229187			-4.323375225	-13.3892498			5	0.571428571	South Central Rockies forests		0.285714286	0.571428571		3		189	139
618					1.396947861	-110.55	37	7		FALSE	-7.457291603	13.76960373	12	0	species	165	45.233333	130	1	71	20.93544769		34.64949799		0.428571429	0.428571429	39.73969269	1	0.857142857			8.30229187			-4.323375225	-13.3892498			6	0.428571429	South Central Rockies forests		0.142857143	0.428571429		1		189	139
619					1.396947861	-110.55	37	7		FALSE	-7.457291603	13.76960373	13	0.4	species	165	45.233333	130	1	71	20.93544769		34.64949799		0.285714286	0.285714286	39.73969269	0.8	0.857142857			8.30229187			-4.323375225	-13.3892498			7	0.285714286	South Central Rockies forests		0	0.285714286		2		189	139
620					1.396947861	-110.55	37	8		FALSE	-7.457291603	13.76960373	14	0.5	species	165	45.233333	130	2	71	20.93544769		34.64949799		0.25	0.25	39.73969269	0.833333333	0.75			8.30229187			-4.323375225	-13.3892498			8	0.25	South Central Rockies forests		0	0.25		1		189	139
621					1.396947861	-110.55	37	4		FALSE	-7.457291603	13.76960373	9	0.666666667	species	165	45.233333	130	1	71	20.93544769		34.64949799		0.25	0.25	39.73969269	1	0.75			8.30229187			-4.323375225	-13.3892498			4	0.25	South Central Rockies forests		0	0.25		2		189	139
622					1.396947861	-110.55	37	4		FALSE	-7.457291603	13.76960373	9	1	species	165	45.233333	130	0	71	20.93544769		34.64949799		0.75	0.75	39.73969269	1	1			8.30229187			-4.323375225	-13.3892498			3	0.75	South Central Rockies forests		0.25	0.75		3		189	139
623					1.396947861	-110.55	37	3		FALSE	-7.457291603	13.76960373	13	0	species	165	45.233333	130	0	71	20.93544769		34.64949799		0.666666667	0.666666667	39.73969269	0	1			8.30229187			-4.323375225	-13.3892498			2	0.666666667	South Central Rockies forests		0.333333333	0.666666667		1		189	139
624					1.396947861	-110.55	37	6		FALSE	-7.457291603	13.76960373	4	0.6	species	165	45.233333	130	2	71	20.93544769		34.64949799		0.166666667	0.166666667	39.73969269	0.8	0.666666667			8.30229187			-4.323375225	-13.3892498			6	0.166666667	South Central Rockies forests		0	0.166666667		3		189	139
625					1.396947861	-110.55	37	4		FALSE	-7.457291603	13.76960373	7	0.666666667	species	165	45.233333	130	1	71	20.93544769		34.64949799		0.25	0.25	39.73969269	0.666666667	0.75			8.30229187			-4.323375225	-13.3892498			4	0.25	South Central Rockies forests		0	0.25		3		189	139
626					1.396947861	-110.55	37	5		FALSE	-7.457291603	13.76960373	8	1	species	165	45.233333	130	0	71	20.93544769		34.64949799		0.5	0.5	39.73969269	0.666666667	1			8.30229187			-4.323375225	-13.3892498			5	0.5	South Central Rockies forests		0.166666667	0.5		1		189	139
627					1.396947861	-110.55	37	3		FALSE	-7.457291603	13.76960373	6	1	species	165	45.233333	130	0	71	20.93544769		34.64949799		0.333333333	0.333333333	39.73969269	1	1			8.30229187			-4.323375225	-13.3892498			3	0.333333333	South Central Rockies forests		0	0.333333333		2		189	139
629					1.396947861	-110.55	37	3		FALSE	-7.457291603	13.76960373	4	0.5	species	165	45.233333	130	1	71	20.93544769		34.64949799		0.333333333	0.333333333	39.73969269	1	0.666666667			8.30229187			-4.323375225	-13.3892498			3	0.333333333	South Central Rockies forests		0	0.333333333		2		189	139
630					1.396947861	-110.55	37	2		FALSE	-7.457291603	13.76960373	2	0	species	165	45.233333	130	0	71	20.93544769		34.64949799		0.5	0.5	39.73969269	1	1			8.30229187			-4.323375225	-13.3892498			1	0.5	South Central Rockies forests		0.5	0.5		1		189	139
631					1.396947861	-110.55	37	2		FALSE	-7.457291603	13.76960373	2		species	165	45.233333	130	0	71	20.93544769		34.64949799		1	0	39.73969269	0	1			8.30229187			-4.323375225	-13.3892498			2	1	South Central Rockies forests		0	1		2		189	139
633					1.396947861	-110.55	37	5		FALSE	-7.457291603	13.76960373	6	0.5	species	165	45.233333	130	1	71	20.93544769		34.64949799		0.6	0.6	39.73969269	1	0.8			8.30229187			-4.323375225	-13.3892498			3	0.6	South Central Rockies forests		0.4	0.6		2		189	139
635					1.396947861	-110.55	37	2		FALSE	-7.457291603	13.76960373	3		species	165	45.233333	130	0	71	20.93544769		34.64949799		1	0.5	39.73969269	0	1			8.30229187			-4.323375225	-13.3892498			1	1	South Central Rockies forests		0.5	1		1		189	139
639					1.396947861	-110.55	37	3		FALSE	-7.457291603	13.76960373	3	0	species	165	45.233333	130	0	71	20.93544769		34.64949799		0.666666667	0.333333333	39.73969269	0.5	1			8.30229187			-4.323375225	-13.3892498			2	0.666666667	South Central Rockies forests		0.333333333	0.666666667		1		189	139
641					-0.073656239	-109.416667	31	6		FALSE	-7.978791714	12.46793747	12	0.333333333	species	140	45	106	0	74	26.75557709		32.0672493		0.625	0.625	38.88059616	1	1			1.404458404			-7.978791714	-13.58475018			4	0.625	South Central Rockies forests		0.5	0.625		2		193	106
642					-0.073656239	-109.416667	31	6		FALSE	-7.978791714	12.46793747	10	0.5	species	140	45	106	1	74	26.75557709		32.0672493		0.428571429	0.428571429	38.88059616	1	0.857142857			1.404458404			-7.978791714	-13.58475018			4	0.428571429	South Central Rockies forests		0.428571429	0.428571429		1		193	106
643	76	26.5	-6.433475855	35.5	-0.073656239	-109.416667	31	6	-1.848857205	FALSE	-7.978791714	12.46793747	13	0.25	species	140	45	106	0	74	26.75557709	97.5	32.0672493	-56	0.5	0.5	38.88059616	1	1	4	-0.529694108	1.404458404	-1.146258642	70	-7.978791714	-13.58475018	70.5	51	4	0.5	South Central Rockies forests	-93	0.5	0.5	-3.5	1	66.5	193	106
644	-1	5	-4.131823833	-24	12.84053135	-90.557333	50	3	-1.645626072	FALSE	0.362499982	11.99622917	22	1	species	264	38.528278	177	1	107	20.05737305	33.5	38.23799896	-3.5	0.5	0	31.3725338	0	0.75	-12	-1.103433318	12.72716618	-2.126070398	23	0.362499982	-6.583250046	31	38	4	0.5	Central forest-grasslands transition	27	0	0.5	0	3	34	291	177
645	-1	5	-4.131823833	-24	12.84053135	-90.557333	50	6	-1.645626072	FALSE	0.362499982	11.99622917	25	0	species	264	38.528278	177	1	107	20.05737305	33.5	38.23799896	-3.5	0.5	0.333333333	31.3725338	1	0.833333333	-12	-1.103433318	12.72716618	-2.126070398	23	0.362499982	-6.583250046	31	38	6	0.5	Central forest-grasslands transition	27	0	0.5	0	5	34	291	177
646	-1	5	-4.131823833	-24	12.84053135	-90.557333	50	4	-1.645626072	FALSE	0.362499982	11.99622917	15	0.666666667	species	264	38.528278	177	3	107	20.05737305	33.5	38.23799896	-3.5	0.25	0	31.3725338	0.25	0.25	-12	-1.103433318	12.72716618	-2.126070398	23	0.362499982	-6.583250046	31	38	4	0.25	Ozark Highlands mixed forests	27	0	0.25	0	3	34	291	177
647	17.5	7	-4.343805422	-19	6.808094025	-71.506598	34	8	-1.679060057	FALSE	1.702000022	10.84760475	38	0.8	species	138	-41.00165	138	2	228	58.85630798	63	21.92225075	-11.5	0.375	0.375	49.48216629	0.4	0.75	-3	-0.238643026	2.258999825	-2.303992553	19	12.09054184	-2.559250116	35	57	6	0.375	Valdivian temperate forests	-10	0.25	0.375	3	4	43	554	519
648	17.5	7	-4.343805422	-19	6.808094025	-71.506598	34	8	-1.679060057	FALSE	1.702000022	10.84760475	45	0.833333333	species	138	-41.00165	138	3	228	58.85630798	63	21.92225075	-11.5	0.25	0.25	49.48216629	0.333333333	0.625	-3	-0.238643026	2.258999825	-2.303992553	19	12.09054184	-2.559250116	35	57	6	0.25	Valdivian temperate forests	-10	0.25	0.25	3	5	43	554	519
649	17.5	7	-4.343805422	-19	6.808094025	-71.506598	34	9	-1.679060057	FALSE	1.702000022	10.84760475	31	1	species	138	-41.00165	138	3	228	58.85630798	63	21.92225075	-11.5	0.444444444	0.444444444	49.48216629	0.8	0.666666667	-3	-0.238643026	2.258999825	-2.303992553	19	12.09054184	-2.559250116	35	57	6	0.444444444	Valdivian temperate forests	-10	0.333333333	0.444444444	3	4	43	554	519
650	17.5	7	-4.343805422	-19	6.808094025	-71.506598	34	7	-1.679060057	FALSE	1.702000022	10.84760475	30	1	species	138	-41.00165	138	3	228	58.85630798	63	21.92225075	-11.5	0.428571429	0.428571429	49.48216629	0.5	0.571428571	-3	-0.238643026	2.258999825	-2.303992553	19	12.09054184	-2.559250116	35	57	4	0.428571429	Valdivian temperate forests	-10	0.428571429	0.428571429	3	4	43	554	519
651	17.5	7	-4.343805422	-19	6.808094025	-71.506598	34	9	-1.679060057	FALSE	1.702000022	10.84760475	30	0.833333333	species	138	-41.00165	138	2	228	58.85630798	63	21.92225075	-11.5	0.333333333	0.333333333	49.48216629	0.333333333	0.777777778	-3	-0.238643026	2.258999825	-2.303992553	19	12.09054184	-2.559250116	35	57	6	0.333333333	Valdivian temperate forests	-10	0.333333333	0.333333333	3	5	43	554	519
652	-22	1	-5.906199895	-124	7.773062706	10.428627	55	8	-1.845665478	FALSE	0.070166625	7.877083302	57	0.8	species	236	51.351393	184	3	85	13.23850727	89	24.80250168	-21	0.444444444	0.444444444	31.75922966	1	0.666666667	-27	-0.728127902	15.75945854	-1.026621886	4	3.26137495	-3.227750063	89	132	7	0.444444444	Western European broadleaf forests	9	0.222222222	0.444444444	3	4	90	236	213
653	-22	1	-5.906199895	-124	7.773062706	10.428627	55	6	-1.845665478	FALSE	0.070166625	7.877083302	33	0.8	species	236	51.351393	184	4	85	13.23850727	89	24.80250168	-21	0.285714286	0.285714286	31.75922966	1	0.428571429	-27	-0.728127902	15.75945854	-1.026621886	4	3.26137495	-3.227750063	89	132	6	0.285714286	Western European broadleaf forests	9	0.142857143	0.285714286	3	5	90	236	213
654	-22	1	-5.906199895	-124	7.773062706	10.428627	55	7	-1.845665478	FALSE	0.070166625	7.877083302	32	0.857142857	species	236	51.351393	184	6	85	13.23850727	89	24.80250168	-21	0	0	31.75922966	1	0.142857143	-27	-0.728127902	15.75945854	-1.026621886	4	3.26137495	-3.227750063	89	132	7	0	Western European broadleaf forests	9	0	0	3	3	90	236	213
655	-22	1	-5.906199895	-124	7.773062706	10.428627	55	4	-1.845665478	FALSE	0.070166625	7.877083302	63	1	species	236	51.351393	184	2	85	13.23850727	89	24.80250168	-21	0.25	0.25	31.75922966	1	0.5	-27	-0.728127902	15.75945854	-1.026621886	4	3.26137495	-3.227750063	89	132	3	0.25	Western European broadleaf forests	9	0.25	0.25	3	2	90	236	213
656	-22	1	-5.906199895	-124	7.773062706	10.428627	55	7	-1.845665478	FALSE	0.070166625	7.877083302	45	1	species	236	51.351393	184	2	85	13.23850727	89	24.80250168	-21	0.428571429	0.428571429	31.75922966	1	0.714285714	-27	-0.728127902	15.75945854	-1.026621886	4	3.26137495	-3.227750063	89	132	6	0.428571429	Western European broadleaf forests	9	0.142857143	0.428571429	3	4	90	236	213
657	-22	1	-5.906199895	-124	7.773062706	10.428627	55	9	-1.845665478	FALSE	0.070166625	7.877083302	58	0.875	species	236	51.351393	184	4	85	13.23850727	89	24.80250168	-21	0.111111111	0.111111111	31.75922966	1	0.555555556	-27	-0.728127902	15.75945854	-1.026621886	4	3.26137495	-3.227750063	89	132	8	0.111111111	Western European broadleaf forests	9	0.111111111	0.111111111	3	5	90	236	213
658	-22	1	-5.906199895	-124	7.773062706	10.428627	55	7	-1.845665478	FALSE	0.070166625	7.877083302	52	0.5	species	236	51.351393	184	3	85	13.23850727	89	24.80250168	-21	0.142857143	0	31.75922966	1	0.571428571	-27	-0.728127902	15.75945854	-1.026621886	4	3.26137495	-3.227750063	89	132	7	0.142857143	Western European broadleaf forests	9	0	0.142857143	3	3	90	236	213
659	-22	1	-5.906199895	-124	7.773062706	10.428627	55	5	-1.845665478	FALSE	0.070166625	7.877083302	13	1	species	236	51.351393	184	2	85	13.23850727	89	24.80250168	-21	0.5	0.5	31.75922966	1	0.666666667	-27	-0.728127902	15.75945854	-1.026621886	4	3.26137495	-3.227750063	89	132	5	0.5	Western European broadleaf forests	9	0.166666667	0.5	3	0	90	236	213
660	-22	1	-5.906199895	-124	7.773062706	10.428627	55	8	-1.845665478	FALSE	0.070166625	7.877083302	24	0.833333333	species	236	51.351393	184	4	85	13.23850727	89	24.80250168	-21	0.25	0.25	31.75922966	1	0.5	-27	-0.728127902	15.75945854	-1.026621886	4	3.26137495	-3.227750063	89	132	7	0.25	Western European broadleaf forests	9	0.111111111	0.25	3	2	90	236	213
661	-22	1	-5.906199895	-124	7.773062706	10.428627	55	6	-1.845665478	FALSE	0.070166625	7.877083302	25	0.8	species	236	51.351393	184	3	85	13.23850727	89	24.80250168	-21	0.166666667	0.166666667	31.75922966	1	0.5	-27	-0.728127902	15.75945854	-1.026621886	4	3.26137495	-3.227750063	89	132	5	0.166666667	Western European broadleaf forests	9	0.142857143	0.166666667	3	1	90	236	213
662	-22	1	-5.906199895	-124	7.773062706	10.428627	55	9	-1.845665478	FALSE	0.070166625	7.877083302	72	0.6	species	236	51.351393	184	2	85	13.23850727	89	24.80250168	-21	0.444444444	0.444444444	31.75922966	1	0.777777778	-27	-0.728127902	15.75945854	-1.026621886	4	3.26137495	-3.227750063	89	132	6	0.444444444	Western European broadleaf forests	9	0.333333333	0.444444444	3	3	90	236	213
663	-22	1	-5.906199895	-124	7.773062706	10.428627	55	9	-1.845665478	FALSE	0.070166625	7.877083302	13	1	species	236	51.351393	184	6	85	13.23850727	89	24.80250168	-21	0.111111111	0.111111111	31.75922966	1	0.333333333	-27	-0.728127902	15.75945854	-1.026621886	4	3.26137495	-3.227750063	89	132	9	0.111111111	Western European broadleaf forests	9	0	0.111111111	3	6	90	236	213
664	-22	1	-5.906199895	-124	7.773062706	10.428627	55	8	-1.845665478	FALSE	0.070166625	7.877083302	45	0.25	species	236	51.351393	184	4	85	13.23850727	89	24.80250168	-21	0.111111111	0.111111111	31.75922966	0.875	0.555555556	-27	-0.728127902	15.75945854	-1.026621886	4	3.26137495	-3.227750063	89	132	8	0.111111111	Western European broadleaf forests	9	0.111111111	0.111111111	3	2	90	236	213
665	-22	1	-5.906199895	-124	7.773062706	10.428627	55	3	-1.845665478	FALSE	0.070166625	7.877083302	4	0	species	236	51.351393	184	0	85	13.23850727	89	24.80250168	-21	0.333333333	0.333333333	31.75922966	1	1	-27	-0.728127902	15.75945854	-1.026621886	4	3.26137495	-3.227750063	89	132	3	0.333333333	Western European broadleaf forests	9	0	0.333333333	3	2	90	236	213
666	-22	1	-5.906199895	-124	7.773062706	10.428627	55	4	-1.845665478	FALSE	0.070166625	7.877083302	24	0	species	236	51.351393	184	2	85	13.23850727	89	24.80250168	-21	0.5	0.25	31.75922966	1	0.5	-27	-0.728127902	15.75945854	-1.026621886	4	3.26137495	-3.227750063	89	132	4	0.5	Western European broadleaf forests	9	0	0.5	3	2	90	236	213
668	-22	1	-5.906199895	-124	7.773062706	10.428627	55	9	-1.845665478	FALSE	0.070166625	7.877083302	67	0.428571429	species	236	51.351393	184	5	85	13.23850727	89	24.80250168	-21	0.222222222	0.111111111	31.75922966	1	0.444444444	-27	-0.728127902	15.75945854	-1.026621886	4	3.26137495	-3.227750063	89	132	8	0.222222222	Western European broadleaf forests	9	0.1	0.222222222	3	4	90	236	213
669	-22	1	-5.906199895	-124	7.773062706	10.428627	55	8	-1.845665478	FALSE	0.070166625	7.877083302	46	0.714285714	species	236	51.351393	184	5	85	13.23850727	89	24.80250168	-21	0.125	0.125	31.75922966	1	0.375	-27	-0.728127902	15.75945854	-1.026621886	4	3.26137495	-3.227750063	89	132	7	0.125	Western European broadleaf forests	9	0.125	0.125	3	3	90	236	213
670	-22	1	-5.906199895	-124	7.773062706	10.428627	55	5	-1.845665478	FALSE	0.070166625	7.877083302	22	0.5	species	236	51.351393	184	3	85	13.23850727	89	24.80250168	-21	0.2	0.2	31.75922966	1	0.4	-27	-0.728127902	15.75945854	-1.026621886	4	3.26137495	-3.227750063	89	132	5	0.2	Western European broadleaf forests	9	0	0.2	3	2	90	236	213
671	-22	1	-5.906199895	-124	7.773062706	10.428627	55	4	-1.845665478	FALSE	0.070166625	7.877083302	25	1	species	236	51.351393	184	1	85	13.23850727	89	24.80250168	-21	0.75	0.5	31.75922966	1	0.75	-27	-0.728127902	15.75945854	-1.026621886	4	3.26137495	-3.227750063	89	132	3	0.75	Western European broadleaf forests	9	0.25	0.75	3	1	90	236	213
672	-22	1	-5.906199895	-124	7.773062706	10.428627	55	6	-1.845665478	FALSE	0.070166625	7.877083302	18	0.8	species	236	51.351393	184	5	85	13.23850727	89	24.80250168	-21	0.166666667	0.166666667	31.75922966	1	0.166666667	-27	-0.728127902	15.75945854	-1.026621886	4	3.26137495	-3.227750063	89	132	5	0.166666667	Western European broadleaf forests	9	0.166666667	0.166666667	3	2	90	236	213
673	-22	1	-5.906199895	-124	7.773062706	10.428627	55	2	-1.845665478	FALSE	0.070166625	7.877083302	37		species	236	51.351393	184	0	85	13.23850727	89	24.80250168	-21	1	1	31.75922966		1	-27	-0.728127902	15.75945854	-1.026621886	4	3.26137495	-3.227750063	89	132	2	1	Western European broadleaf forests	9	0.333333333	1	3	0	90	236	213
674	-22	1	-5.906199895	-124	7.773062706	10.428627	55	5	-1.845665478	FALSE	0.070166625	7.877083302	16	0.75	species	236	51.351393	184	2	85	13.23850727	89	24.80250168	-21	0.2	0.2	31.75922966	1	0.6	-27	-0.728127902	15.75945854	-1.026621886	4	3.26137495	-3.227750063	89	132	4	0.2	Western European broadleaf forests	9	0.2	0.2	3	1	90	236	213
675	-22	1	-5.906199895	-124	7.773062706	10.428627	55	6	-1.845665478	FALSE	0.070166625	7.877083302	15	0.8	species	236	51.351393	184	1	85	13.23850727	89	24.80250168	-21	0.166666667	0.166666667	31.75922966	1	0.833333333	-27	-0.728127902	15.75945854	-1.026621886	4	3.26137495	-3.227750063	89	132	5	0.166666667	Western European broadleaf forests	9	0.142857143	0.166666667	3	1	90	236	213
676	-22	1	-5.906199895	-124	7.773062706	10.428627	55	6	-1.845665478	FALSE	0.070166625	7.877083302	26	0.75	species	236	51.351393	184	3	85	13.23850727	89	24.80250168	-21	0.333333333	0.333333333	31.75922966	1	0.5	-27	-0.728127902	15.75945854	-1.026621886	4	3.26137495	-3.227750063	89	132	4	0.333333333	Western European broadleaf forests	9	0.285714286	0.333333333	3	1	90	236	213
677	-22	1	-5.906199895	-124	7.773062706	10.428627	55	8	-1.845665478	FALSE	0.070166625	7.877083302	26	0.714285714	species	236	51.351393	184	4	85	13.23850727	89	24.80250168	-21	0.125	0.125	31.75922966	1	0.5	-27	-0.728127902	15.75945854	-1.026621886	4	3.26137495	-3.227750063	89	132	8	0.125	Western European broadleaf forests	9	0	0.125	3	3	90	236	213
678	-22	1	-5.906199895	-124	7.773062706	10.428627	55	9	-1.845665478	FALSE	0.070166625	7.877083302	26	1	species	236	51.351393	184	5	85	13.23850727	89	24.80250168	-21	0.222222222	0.111111111	31.75922966	1	0.444444444	-27	-0.728127902	15.75945854	-1.026621886	4	3.26137495	-3.227750063	89	132	9	0.222222222	Western European broadleaf forests	9	0	0.222222222	3	4	90	236	213
679	-22	1	-5.906199895	-124	7.773062706	10.428627	55	3	-1.845665478	FALSE	0.070166625	7.877083302	10	1	species	236	51.351393	184	2	85	13.23850727	89	24.80250168	-21	0.333333333	0.333333333	31.75922966	1	0.333333333	-27	-0.728127902	15.75945854	-1.026621886	4	3.26137495	-3.227750063	89	132	2	0.333333333	Western European broadleaf forests	9	0.333333333	0.333333333	3	2	90	236	213
680	-22	1	-5.906199895	-124	7.773062706	10.428627	55	8	-1.845665478	FALSE	0.070166625	7.877083302	47	0.714285714	species	236	51.351393	184	4	85	13.23850727	89	24.80250168	-21	0.125	0.125	31.75922966	1	0.5	-27	-0.728127902	15.75945854	-1.026621886	4	3.26137495	-3.227750063	89	132	8	0.125	Western European broadleaf forests	9	0	0.125	3	4	90	236	213
681	-22	1	-5.906199895	-124	7.773062706	10.428627	55	8	-1.845665478	FALSE	0.070166625	7.877083302	33	0.714285714	species	236	51.351393	184	5	85	13.23850727	89	24.80250168	-21	0.125	0.125	31.75922966	1	0.375	-27	-0.728127902	15.75945854	-1.026621886	4	3.26137495	-3.227750063	89	132	7	0.125	Western European broadleaf forests	9	0.111111111	0.125	3	3	90	236	213
682	-22	1	-5.906199895	-124	7.773062706	10.428627	55	7	-1.845665478	FALSE	0.070166625	7.877083302	51	1	species	236	51.351393	184	2	85	13.23850727	89	24.80250168	-21	0.428571429	0.428571429	31.75922966	1	0.714285714	-27	-0.728127902	15.75945854	-1.026621886	4	3.26137495	-3.227750063	89	132	5	0.428571429	Western European broadleaf forests	9	0.285714286	0.428571429	3	1	90	236	213
683	-22	1	-5.906199895	-124	7.773062706	10.428627	55	5	-1.845665478	FALSE	0.070166625	7.877083302	21	0.75	species	236	51.351393	184	2	85	13.23850727	89	24.80250168	-21	0.2	0.2	31.75922966	1	0.6	-27	-0.728127902	15.75945854	-1.026621886	4	3.26137495	-3.227750063	89	132	5	0.2	Western European broadleaf forests	9	0	0.2	3	2	90	236	213
684	-22	1	-5.906199895	-124	7.773062706	10.428627	55	3	-1.845665478	FALSE	0.070166625	7.877083302	17	1	species	236	51.351393	184	0	85	13.23850727	89	24.80250168	-21	0.666666667	0.666666667	31.75922966	1	1	-27	-0.728127902	15.75945854	-1.026621886	4	3.26137495	-3.227750063	89	132	2	0.666666667	Western European broadleaf forests	9	0.333333333	0.666666667	3	0	90	236	213
685	-22	1	-5.906199895	-124	7.773062706	10.428627	55	4	-1.845665478	FALSE	0.070166625	7.877083302	32	0.333333333	species	236	51.351393	184	2	85	13.23850727	89	24.80250168	-21	0.4	0.2	31.75922966	1	0.6	-27	-0.728127902	15.75945854	-1.026621886	4	3.26137495	-3.227750063	89	132	5	0.4	Western European broadleaf forests	9	0	0.4	3	3	90	236	213
686	-22	1	-5.906199895	-124	7.773062706	10.428627	55	1	-1.845665478	FALSE	0.070166625	7.877083302	15	1	species	236	51.351393	184	0	85	13.23850727	89	24.80250168	-21	0.5	0.5	31.75922966	1	1	-27	-0.728127902	15.75945854	-1.026621886	4	3.26137495	-3.227750063	89	132	2	0.5	Western European broadleaf forests	9	0	0.5	3	0	90	236	213
688	-22	1	-5.906199895	-124	7.773062706	10.428627	55	2	-1.845665478	FALSE	0.070166625	7.877083302	3		species	236	51.351393	184	0	85	13.23850727	89	24.80250168	-21	1	0.5	31.75922966	1	1	-27	-0.728127902	15.75945854	-1.026621886	4	3.26137495	-3.227750063	89	132	1	1	Western European broadleaf forests	9	0.5	1	3	1	90	236	213
689	-22	1	-5.906199895	-124	7.773062706	10.428627	55	4	-1.845665478	FALSE	0.070166625	7.877083302	27	0.5	species	236	51.351393	184	4	85	13.23850727	89	24.80250168	-21	0.2	0.4	31.75922966	1	0.2	-27	-0.728127902	15.75945854	-1.026621886	4	3.26137495	-3.227750063	89	132	5	0.2	Western European broadleaf forests	9	0	0.2	3	2	90	236	213
690	-22	1	-5.906199895	-124	7.773062706	10.428627	55	4	-1.845665478	FALSE	0.070166625	7.877083302	18	0.5	species	236	51.351393	184	1	85	13.23850727	89	24.80250168	-21	0.5	0.25	31.75922966	1	0.75	-27	-0.728127902	15.75945854	-1.026621886	4	3.26137495	-3.227750063	89	132	3	0.5	Western European broadleaf forests	9	0.25	0.5	3	1	90	236	213
691	-22	1	-5.906199895	-124	7.773062706	10.428627	55	2	-1.845665478	FALSE	0.070166625	7.877083302	30	1	species	236	51.351393	184	0	85	13.23850727	89	24.80250168	-21	0.666666667	0.666666667	31.75922966	1	1	-27	-0.728127902	15.75945854	-1.026621886	4	3.26137495	-3.227750063	89	132	3	0.666666667	Western European broadleaf forests	9	0	0.666666667	3	0	90	236	213
692	-22	1	-5.906199895	-124	7.773062706	10.428627	55	2	-1.845665478	FALSE	0.070166625	7.877083302	15	1	species	236	51.351393	184	1	85	13.23850727	89	24.80250168	-21	0	0	31.75922966	1	0.5	-27	-0.728127902	15.75945854	-1.026621886	4	3.26137495	-3.227750063	89	132	2	0	Western European broadleaf forests	9	0	0	3	0	90	236	213
693	-22	1	-5.906199895	-124	7.773062706	10.428627	55	3	-1.845665478	FALSE	0.070166625	7.877083302	19	1	species	236	51.351393	184	2	85	13.23850727	89	24.80250168	-21	0	0	31.75922966	1	0.333333333	-27	-0.728127902	15.75945854	-1.026621886	4	3.26137495	-3.227750063	89	132	3	0	Western European broadleaf forests	9	0	0	3	1	90	236	213
694	-22	1	-5.906199895	-124	7.773062706	10.428627	55	2	-1.845665478	FALSE	0.070166625	7.877083302	4		species	236	51.351393	184	0	85	13.23850727	89	24.80250168	-21	1	1	31.75922966		1	-27	-0.728127902	15.75945854	-1.026621886	4	3.26137495	-3.227750063	89	132	2	1	Western European broadleaf forests	9	0	1	3	1	90	236	213
695	-22	1	-5.906199895	-124	7.773062706	10.428627	55	3	-1.845665478	FALSE	0.070166625	7.877083302	17	1	species	236	51.351393	184	2	85	13.23850727	89	24.80250168	-21	0.25	0.25	31.75922966	1	0.5	-27	-0.728127902	15.75945854	-1.026621886	4	3.26137495	-3.227750063	89	132	4	0.25	Western European broadleaf forests	9	0	0.25	3	2	90	236	213
696	-22	1	-5.906199895	-124	7.773062706	10.428627	55	6	-1.845665478	FALSE	0.070166625	7.877083302	55	0.333333333	species	236	51.351393	184	5	85	13.23850727	89	24.80250168	-21	0.142857143	0.285714286	31.75922966	1	0.285714286	-27	-0.728127902	15.75945854	-1.026621886	4	3.26137495	-3.227750063	89	132	7	0.142857143	Western European broadleaf forests	9	0	0.142857143	3	3	90	236	213
697	-22	1	-5.906199895	-124	7.773062706	10.428627	55	6	-1.845665478	FALSE	0.070166625	7.877083302	53	0.666666667	species	236	51.351393	184	2	85	13.23850727	89	24.80250168	-21	0.5	0.333333333	31.75922966	1	0.666666667	-27	-0.728127902	15.75945854	-1.026621886	4	3.26137495	-3.227750063	89	132	5	0.5	Western European broadleaf forests	9	0.166666667	0.5	3	3	90	236	213
698	-22	1	-5.906199895	-124	7.773062706	10.428627	55	2	-1.845665478	FALSE	0.070166625	7.877083302	19	0.5	species	236	51.351393	184	1	85	13.23850727	89	24.80250168	-21	0.333333333	0.333333333	31.75922966	1	0.666666667	-27	-0.728127902	15.75945854	-1.026621886	4	3.26137495	-3.227750063	89	132	3	0.333333333	Western European broadleaf forests	9	0	0.333333333	3	0	90	236	213
699	-22	1	-5.906199895	-124	7.773062706	10.428627	55	7	-1.845665478	FALSE	0.070166625	7.877083302	48	0.75	species	236	51.351393	184	3	85	13.23850727	89	24.80250168	-21	0.5	0.375	31.75922966	1	0.625	-27	-0.728127902	15.75945854	-1.026621886	4	3.26137495	-3.227750063	89	132	7	0.5	Western European broadleaf forests	9	0.125	0.5	3	4	90	236	213
700	-22	1	-5.906199895	-124	7.773062706	10.428627	55	5	-1.845665478	FALSE	0.070166625	7.877083302	8	1	species	236	51.351393	184	1	85	13.23850727	89	24.80250168	-21	0.6	0.4	31.75922966	1	0.8	-27	-0.728127902	15.75945854	-1.026621886	4	3.26137495	-3.227750063	89	132	4	0.6	Western European broadleaf forests	9	0.2	0.6	3	3	90	236	213
701	-22	1	-5.906199895	-124	7.773062706	10.428627	55	9	-1.845665478	FALSE	0.070166625	7.877083302	30	0.75	species	236	51.351393	184	6	85	13.23850727	89	24.80250168	-21	0.111111111	0.111111111	31.75922966	1	0.333333333	-27	-0.728127902	15.75945854	-1.026621886	4	3.26137495	-3.227750063	89	132	9	0.111111111	Western European broadleaf forests	9	0	0.111111111	3	5	90	236	213
702	-22	1	-5.906199895	-124	7.773062706	10.428627	55	5	-1.845665478	FALSE	0.070166625	7.877083302	8	0.666666667	species	236	51.351393	184	3	85	13.23850727	89	24.80250168	-21	0.5	0.5	31.75922966	1	0.5	-27	-0.728127902	15.75945854	-1.026621886	4	3.26137495	-3.227750063	89	132	5	0.5	Western European broadleaf forests	9	0.142857143	0.5	3	2	90	236	213
703	-22	1	-5.906199895	-124	7.773062706	10.428627	55	8	-1.845665478	FALSE	0.070166625	7.877083302	37	0.5	species	236	51.351393	184	4	85	13.23850727	89	24.80250168	-21	0.25	0.25	31.75922966	1	0.5	-27	-0.728127902	15.75945854	-1.026621886	4	3.26137495	-3.227750063	89	132	8	0.25	Western European broadleaf forests	9	0	0.25	3	4	90	236	213
704	-22	1	-5.906199895	-124	7.773062706	10.428627	55	9	-1.845665478	FALSE	0.070166625	7.877083302	32	0.428571429	species	236	51.351393	184	5	85	13.23850727	89	24.80250168	-21	0.222222222	0.333333333	31.75922966	1	0.444444444	-27	-0.728127902	15.75945854	-1.026621886	4	3.26137495	-3.227750063	89	132	8	0.222222222	Western European broadleaf forests	9	0.111111111	0.222222222	3	4	90	236	213
705	-22	1	-5.906199895	-124	7.773062706	10.428627	55	7	-1.845665478	FALSE	0.070166625	7.877083302	60	0.5	species	236	51.351393	184	6	85	13.23850727	89	24.80250168	-21	0.25	0.375	31.75922966	1	0.25	-27	-0.728127902	15.75945854	-1.026621886	4	3.26137495	-3.227750063	89	132	8	0.25	Western European broadleaf forests	9	0	0.25	3	4	90	236	213
706	-22	1	-5.906199895	-124	7.773062706	10.428627	55	5	-1.845665478	FALSE	0.070166625	7.877083302	65	0.5	species	236	51.351393	184	4	85	13.23850727	89	24.80250168	-21	0.2	0.2	31.75922966	1	0.2	-27	-0.728127902	15.75945854	-1.026621886	4	3.26137495	-3.227750063	89	132	5	0.2	Western European broadleaf forests	9	0	0.2	3	1	90	236	213
707	-22	1	-5.906199895	-124	7.773062706	10.428627	55	6	-1.845665478	FALSE	0.070166625	7.877083302	18	1	species	236	51.351393	184	0	85	13.23850727	89	24.80250168	-21	0.666666667	0.5	31.75922966	1	1	-27	-0.728127902	15.75945854	-1.026621886	4	3.26137495	-3.227750063	89	132	5	0.666666667	Western European broadleaf forests	9	0.166666667	0.666666667	3	2	90	236	213
708	-22	1	-5.906199895	-124	7.773062706	10.428627	55	7	-1.845665478	FALSE	0.070166625	7.877083302	50	0.333333333	species	236	51.351393	184	5	85	13.23850727	89	24.80250168	-21	0.142857143	0.285714286	31.75922966	1	0.285714286	-27	-0.728127902	15.75945854	-1.026621886	4	3.26137495	-3.227750063	89	132	6	0.142857143	Western European broadleaf forests	9	0.125	0.142857143	3	3	90	236	213
709	-22	1	-5.906199895	-124	7.773062706	10.428627	55	2	-1.845665478	FALSE	0.070166625	7.877083302	11	0.5	species	236	51.351393	184	1	85	13.23850727	89	24.80250168	-21	0	0	31.75922966	1	0.5	-27	-0.728127902	15.75945854	-1.026621886	4	3.26137495	-3.227750063	89	132	2	0	Western European broadleaf forests	9	0	0	3	1	90	236	213
710	-22	1	-5.906199895	-124	7.773062706	10.428627	55	7	-1.845665478	FALSE	0.070166625	7.877083302	20	0.571428571	species	236	51.351393	184	5	85	13.23850727	89	24.80250168	-21	0	0	31.75922966	0.857142857	0.285714286	-27	-0.728127902	15.75945854	-1.026621886	4	3.26137495	-3.227750063	89	132	7	0	Western European broadleaf forests	9	0	0	3	4	90	236	213
711	-22	1	-5.906199895	-124	7.773062706	10.428627	55	6	-1.845665478	FALSE	0.070166625	7.877083302	19	1	species	236	51.351393	184	4	85	13.23850727	89	24.80250168	-21	0.166666667	0.166666667	31.75922966	1	0.333333333	-27	-0.728127902	15.75945854	-1.026621886	4	3.26137495	-3.227750063	89	132	5	0.166666667	Western European broadleaf forests	9	0.166666667	0.166666667	3	2	90	236	213
712	-22	1	-5.906199895	-124	7.773062706	10.428627	55	5	-1.845665478	FALSE	0.070166625	7.877083302	11	1	species	236	51.351393	184	3	85	13.23850727	89	24.80250168	-21	0.333333333	0.333333333	31.75922966	1	0.5	-27	-0.728127902	15.75945854	-1.026621886	4	3.26137495	-3.227750063	89	132	5	0.333333333	Western European broadleaf forests	9	0.166666667	0.333333333	3	2	90	236	213
713	-22	1	-5.906199895	-124	7.773062706	10.428627	55	4	-1.845665478	FALSE	0.070166625	7.877083302	11	1	species	236	51.351393	184	2	85	13.23850727	89	24.80250168	-21	0.25	0.25	31.75922966	1	0.5	-27	-0.728127902	15.75945854	-1.026621886	4	3.26137495	-3.227750063	89	132	3	0.25	Western European broadleaf forests	9	0.25	0.25	3	1	90	236	213
714	-22	1	-5.906199895	-124	7.773062706	10.428627	55	8	-1.845665478	FALSE	0.070166625	7.877083302	26	0.571428571	species	236	51.351393	184	6	85	13.23850727	89	24.80250168	-21	0.125	0.125	31.75922966	1	0.25	-27	-0.728127902	15.75945854	-1.026621886	4	3.26137495	-3.227750063	89	132	8	0.125	Western European broadleaf forests	9	0	0.125	3	4	90	236	213
715	-22	1	-5.906199895	-124	7.773062706	10.428627	55	8	-1.845665478	FALSE	0.070166625	7.877083302	37	0.571428571	species	236	51.351393	184	7	85	13.23850727	89	24.80250168	-21	0.222222222	0.333333333	31.75922966	1	0.222222222	-27	-0.728127902	15.75945854	-1.026621886	4	3.26137495	-3.227750063	89	132	8	0.222222222	Western European broadleaf forests	9	0.1	0.222222222	3	4	90	236	213
716	-22	1	-5.906199895	-124	7.773062706	10.428627	55	2	-1.845665478	FALSE	0.070166625	7.877083302	37	1	species	236	51.351393	184	1	85	13.23850727	89	24.80250168	-21	0.5	0.5	31.75922966	1	0.5	-27	-0.728127902	15.75945854	-1.026621886	4	3.26137495	-3.227750063	89	132	2	0.5	Western European broadleaf forests	9	0	0.5	3	0	90	236	213
717	-22	1	-5.906199895	-124	7.773062706	10.428627	55	4	-1.845665478	FALSE	0.070166625	7.877083302	21	1	species	236	51.351393	184	0	85	13.23850727	89	24.80250168	-21	0.5	0.5	31.75922966	1	1	-27	-0.728127902	15.75945854	-1.026621886	4	3.26137495	-3.227750063	89	132	3	0.5	Western European broadleaf forests	9	0.25	0.5	3	1	90	236	213
718	-22	1	-5.906199895	-124	7.773062706	10.428627	55	6	-1.845665478	FALSE	0.070166625	7.877083302	40	1	species	236	51.351393	184	0	85	13.23850727	89	24.80250168	-21	0.571428571	0.428571429	31.75922966	1	1	-27	-0.728127902	15.75945854	-1.026621886	4	3.26137495	-3.227750063	89	132	6	0.571428571	Western European broadleaf forests	9	0.142857143	0.571428571	3	2	90	236	213
719	-22	1	-5.906199895	-124	7.773062706	10.428627	55	3	-1.845665478	FALSE	0.070166625	7.877083302	40	0.5	species	236	51.351393	184	0	85	13.23850727	89	24.80250168	-21	0.333333333	0.333333333	31.75922966	1	1	-27	-0.728127902	15.75945854	-1.026621886	4	3.26137495	-3.227750063	89	132	3	0.333333333	Western European broadleaf forests	9	0	0.333333333	3	1	90	236	213
721	17.5	7	-4.343805422	-19	8.094614983	-71.525206	37	14	-1.679060057	FALSE	3.148291588	10.70560455	90	0.875	species	149	-40.874648	149	4	245	65.00035858	63	21.52425003	-11.5	0.428571429	0.428571429	49.73740768	0.5	0.714285714	-3	-0.238643026	3.650249958	-2.303992553	19	13.27245808	-0.996500015	35	57	9	0.428571429	Valdivian temperate forests	-10	0.357142857	0.428571429	3	6	43	612	529
722	-24.5	33	-3.018797546	-55.5	20.82188416	129.493741	134	102	-1.262773062	FALSE	14.49260902	5.023043156	609	0.808510638	species	632	27.51748	436	27	393	34.32727051	44	19.09739113	29.5	0.572727273	0.6	26.302248	0.386363636	0.754545455	-7.5	-0.534082486	22.07043457	-3.143368272	61.5	14.49260902	11.26956558	19	39.5	54	0.572727273	nansei islands subtropical evergreen forests	65	0.495575221	0.572727273	3	37	22.5	950	436
723	29	7	-5.711814646	14	26.19583321	55.43333	94	5	-1.952487517	FALSE	25.28529358	5.55866003	19		species	515	-4.666667	339	0	368	41.59582901	105	7.694116592	-8	1	1	72.24559021		1	-1	-0.531861078	26.37091446	-0.891483448	26	25.37810516	22.8450985	66	54	0	1	seychelles moist forests		1	1	-5	0	65	936	383
724	29	7	-5.711814646	14	26.19583321	55.43333	94	11	-1.952487517	FALSE	25.28529358	5.55866003	18		species	515	-4.666667	339	0	368	41.59582901	105	7.694116592	-8	1	1	72.24559021		1	-1	-0.531861078	26.37091446	-0.891483448	26	25.37810516	22.8450985	66	54	0	1	seychelles moist forests		1	1	-5	0	65	936	383
725	29	7	-5.711814646	14	26.19583321	55.43333	94	7	-1.952487517	FALSE	25.28529358	5.55866003	13		species	515	-4.666667	339	0	368	41.59582901	105	7.694116592	-8	1	1	72.24559021		1	-1	-0.531861078	26.37091446	-0.891483448	26	25.37810516	22.8450985	66	54	0	1	seychelles moist forests		1	1	-5	0	65	936	383
726	29	7	-5.711814646	14	26.19583321	55.43333	94	5	-1.952487517	FALSE	25.28529358	5.55866003	11	1	species	515	-4.666667	339	1	368	41.59582901	105	7.694116592	-8	0.8	0.8	72.24559021	0	0.8	-1	-0.531861078	26.37091446	-0.891483448	26	25.37810516	22.8450985	66	54	1	0.8	seychelles moist forests		0.8	0.8	-5	1	65	936	383
727	29	7	-5.711814646	14	26.19583321	55.43333	94	11	-1.952487517	FALSE	25.28529358	5.55866003	18		species	515	-4.666667	339	0	368	41.59582901	105	7.694116592	-8	1	1	72.24559021		1	-1	-0.531861078	26.37091446	-0.891483448	26	25.37810516	22.8450985	66	54	0	1	seychelles moist forests		1	1	-5	0	65	936	383
728	29	7	-5.711814646	14	26.19583321	55.43333	94	11	-1.952487517	FALSE	25.28529358	5.55866003	21	1	species	515	-4.666667	339	1	368	41.59582901	105	7.694116592	-8	0.909090909	0.909090909	72.24559021	0	0.909090909	-1	-0.531861078	26.37091446	-0.891483448	26	25.37810516	22.8450985	66	54	1	0.909090909	seychelles moist forests		0.909090909	0.909090909	-5	1	65	936	383
730	29	7	-5.711814646	14	26.19583321	55.43333	94	7	-1.952487517	FALSE	25.28529358	5.55866003	13	1	species	515	-4.666667	339	2	368	41.59582901	105	7.694116592	-8	0.714285714	0.714285714	72.24559021	0	0.714285714	-1	-0.531861078	26.37091446	-0.891483448	26	25.37810516	22.8450985	66	54	2	0.714285714	seychelles moist forests		0.714285714	0.714285714	-5	1	65	936	383
731	29	7	-5.711814646	14	26.19583321	55.43333	94	6	-1.952487517	FALSE	25.28529358	5.55866003	18		species	515	-4.666667	339	0	368	41.59582901	105	7.694116592	-8	1	1	72.24559021		1	-1	-0.531861078	26.37091446	-0.891483448	26	25.37810516	22.8450985	66	54	0	1	seychelles moist forests		1	1	-5	0	65	936	383
732	29	7	-5.711814646	14	26.19583321	55.43333	94	2	-1.952487517	FALSE	25.28529358	5.55866003	6		species	515	-4.666667	339	0	368	41.59582901	105	7.694116592	-8	1	1	72.24559021		1	-1	-0.531861078	26.37091446	-0.891483448	26	25.37810516	22.8450985	66	54	0	1	seychelles moist forests		1	1	-5	0	65	936	383
733	-50.5	47.5	-3.822694897	-92	14.18001556	136.083333	126	55	-1.798585434	FALSE	4.358950615	7.68441391	195	0.64516129	species	544	36.327182	422	5	275	26.39718437	28.5	30.27592659	-31	0.515625	0.515625	25.38126755	0.967741935	0.921875	-33.5	-0.525378895	6.872839451	-2.944438979	138	11.7216053	0.148148149	37	74	47	0.515625	nihonkai evergreen forests	232.5	0.265625	0.546875	-2	23	46	743	601
734	29	7	-5.711814646	14	26.19583321	55.43333	94	6	-1.952487517	FALSE	25.28529358	5.55866003	19		species	515	-4.666667	339	0	368	41.59582901	105	7.694116592	-8	1	1	72.24559021		1	-1	-0.531861078	26.37091446	-0.891483448	26	25.37810516	22.8450985	66	54	0	1	seychelles moist forests		1	1	-5	0	65	936	383
735	29	7	-5.711814646	14	26.19583321	55.43333	94	6	-1.952487517	FALSE	25.28529358	5.55866003	13	1	species	515	-4.666667	339	2	368	41.59582901	105	7.694116592	-8	0.666666667	0.666666667	72.24559021	0	0.666666667	-1	-0.531861078	26.37091446	-0.891483448	26	25.37810516	22.8450985	66	54	2	0.666666667	seychelles moist forests		0.666666667	0.666666667	-5	1	65	936	383
736	-10	26	-3.815092466	-102	10.50271893	138.383333	25	85	-1.513937961	FALSE	-0.368124872	10.90681267	365	0.78125	species	448	36.187178	103	4	163	54.17015457	44	35.25249863	-15	0.648351648	0.648351648	30.93911743	0.71875	0.956043956	-24	-0.697770872	21.27245903	-1.709095295	74	-0.368124872	-7.061999798	30	69	67	0.648351648	Honshu alpine conifer forests	73	0.260869565	0.67032967	1	47	46	448	103
737	29	7	-5.711814646	14	26.19583321	55.43333	94	10	-1.952487517	FALSE	25.28529358	5.55866003	26		species	515	-4.666667	339	0	368	41.59582901	105	7.694116592	-8	1	1	72.24559021		1	-1	-0.531861078	26.37091446	-0.891483448	26	25.37810516	22.8450985	66	54	0	1	seychelles moist forests		1	1	-5	0	65	936	383
738	29	7	-5.711814646	14	26.19583321	55.43333	94	7	-1.952487517	FALSE	25.28529358	5.55866003	17	1	species	515	-4.666667	339	1	368	41.59582901	105	7.694116592	-8	0.857142857	0.857142857	72.24559021	1	0.857142857	-1	-0.531861078	26.37091446	-0.891483448	26	25.37810516	22.8450985	66	54	1	0.857142857	seychelles moist forests		0.857142857	0.857142857	-5	1	65	936	383
739	29	7	-5.711814646	14	26.19583321	55.43333	94	10	-1.952487517	FALSE	25.28529358	5.55866003	18		species	515	-4.666667	339	0	368	41.59582901	105	7.694116592	-8	1	1	72.24559021		1	-1	-0.531861078	26.37091446	-0.891483448	26	25.37810516	22.8450985	66	54	0	1	seychelles moist forests		1	1	-5	0	65	936	383
741	29	7	-5.711814646	14	26.19583321	55.43333	94	11	-1.952487517	FALSE	25.28529358	5.55866003	19		species	515	-4.666667	339	0	368	41.59582901	105	7.694116592	-8	1	1	72.24559021		1	-1	-0.531861078	26.37091446	-0.891483448	26	25.37810516	22.8450985	66	54	0	1	seychelles moist forests		1	1	-5	0	65	936	383
742	42	17	-3.574216546	-2	24.46605682	-61.467222	78	27	-2.197224577	FALSE	23.04935265	7.20186758	43	0.833333333	species	558	15.346723	252	1	229	35.31189728	30.5	10.04827499	23.5	0.806451613	0.774193548	71.67267609	0.285714286	0.967741935	-2	-0.935460648	25.39619255	-2.978925155	52	23.48405075	19.12801743	29.5	28	14	0.806451613	caribbean shrublands	-4	0.548387097	0.806451613	-2.5	8	28.5	663	298
743	29	7	-5.711814646	14	26.19583321	55.43333	94	3	-1.952487517	FALSE	25.28529358	5.55866003	7	1	species	515	-4.666667	339	1	368	41.59582901	105	7.694116592	-8	0.666666667	0.666666667	72.24559021	1	0.666666667	-1	-0.531861078	26.37091446	-0.891483448	26	25.37810516	22.8450985	66	54	1	0.666666667	seychelles moist forests		0.666666667	0.666666667	-5	1	65	936	383
744	29	7	-5.711814646	14	26.19583321	55.43333	94	11	-1.952487517	FALSE	25.28529358	5.55866003	14		species	515	-4.666667	339	0	368	41.59582901	105	7.694116592	-8	1	1	72.24559021		1	-1	-0.531861078	26.37091446	-0.891483448	26	25.37810516	22.8450985	66	54	0	1	seychelles moist forests		1	1	-5	0	65	936	383
745	128	26	-5.204429252	34	6.434187412	-75.5	54	12	-1.17166244	FALSE	-7.617875099	10.39033318	34	1	species	254	44.696624	174	4	94	16.62361145	378	41.03725052	-8	0.692307692	0.692307692	25.31927299	0	0.692307692	7	-0.910122406	18.39004135	-1.76539048	82	-6.516375065	-14.53050041	280	270	7	0.692307692	Eastern Great Lakes lowland forests	83	0.461538462	0.692307692	-1	4	259	271	187
746	29	7	-5.711814646	14	26.19583321	55.43333	94	13	-1.952487517	FALSE	25.28529358	5.55866003	21	1	species	515	-4.666667	339	2	368	41.59582901	105	7.694116592	-8	0.846153846	0.846153846	72.24559021	0.5	0.846153846	-1	-0.531861078	26.37091446	-0.891483448	26	25.37810516	22.8450985	66	54	2	0.846153846	seychelles moist forests		0.846153846	0.846153846	-5	1	65	936	383
747	29	7	-5.711814646	14	26.19583321	55.43333	94	6	-1.952487517	FALSE	25.28529358	5.55866003	10	1	species	515	-4.666667	339	1	368	41.59582901	105	7.694116592	-8	0.833333333	0.833333333	72.24559021	0	0.833333333	-1	-0.531861078	26.37091446	-0.891483448	26	25.37810516	22.8450985	66	54	1	0.833333333	seychelles moist forests		0.833333333	0.833333333	-5	1	65	936	383
748	-34	33	-3.741669153	-83	14.48011494	135.783333	43	97	-1.410844331	FALSE	4.658708096	8.776603699	318	0.822580645	species	564	34.358966	158	12	246	48.62553406	32.5	30.7140007	6.5	0.451327434	0.451327434	28.57525635	0.306451613	0.89380531	-21	-0.69969103	21.22779083	-1.388338098	79	4.658708096	-0.513999999	30.5	65.5	81	0.451327434	Taiheiyo evergreen forests	76	0.27826087	0.451327434	0	52	41	605	158
749	29	7	-5.711814646	14	26.19583321	55.43333	94	11	-1.952487517	FALSE	25.28529358	5.55866003	18		species	515	-4.666667	339	0	368	41.59582901	105	7.694116592	-8	1	1	72.24559021		1	-1	-0.531861078	26.37091446	-0.891483448	26	25.37810516	22.8450985	66	54	0	1	seychelles moist forests		1	1	-5	0	65	936	383
750	3.5	-11	-2.955136002	-7	14.89520836	-77.43	72	24	-1.860094812	FALSE	14.50624943	8.876166344	9	0.5	species	647	2.211115	278	0	313	41.80123901	36	9.7310009	85.5	0.870967742	0.903225806	91.21535492	0	1	-3	-0.57560358	14.50624943	-2.734834	-28.5	14.92054176	10.0454998	32	39.5	5	0.870967742	Northwest Andean montane forests	149	0.84375	0.870967742	3	3	36	885	885
751	29	7	-5.711814646	14	26.19583321	55.43333	94	9	-1.952487517	FALSE	25.28529358	5.55866003	13	1	species	515	-4.666667	339	2	368	41.59582901	105	7.694116592	-8	0.777777778	0.777777778	72.24559021	0.5	0.777777778	-1	-0.531861078	26.37091446	-0.891483448	26	25.37810516	22.8450985	66	54	2	0.777777778	seychelles moist forests		0.777777778	0.777777778	-5	2	65	936	383
752	127	43	-4.17438727	-11.5	22.44406319	-77.645278	69	11	-3.044522438	FALSE	21.14954185	8.638083458	43	1	species	562	18.189199	249	0	316	46.22623825	27	11.73349953	249.5	0.931034483	0.931034483	73.61898804	1	1	-12	-0.326091521	23.41937637	-4.727387819	131	21.14987564	16.35375023	24.5	27.5	3	0.931034483	Jamaican moist forests	82	0.896551724	0.931034483	-5.5	2	28	737	255
753	15	-20.5	-3.817065705	3	215	57.733333	151	26	-1.492516574	FALSE	53	2.131634272	45		species	241.5	-20.770414	192	0	279	121	25	1.833780005	15	1	1	1.886830523		1	0	-0.8593826	2.027502937	-1.590434965	-69	1.868497247	2.027502937	25.5	23.5	0	1	mascarene forests	-49.5	1	1	-1.5	0	25	241.5	187
754	15	-20.5	-3.817065705	3	215	57.733333	151	10	-1.492516574	FALSE	53	2.131634272	26		species	241.5	-20.770414	192	0	279	121	25	1.833780005	15	1	1	1.886830523		1	0	-0.8593826	2.027502937	-1.590434965	-69	1.868497247	2.027502937	25.5	23.5	0	1	mascarene forests	-49.5	1	1	-1.5	0	25	241.5	187
755	29	7	-5.711814646	14	26.19583321	55.43333	94	9	-1.952487517	FALSE	25.28529358	5.55866003	26	1	species	515	-4.666667	339	1	368	41.59582901	105	7.694116592	-8	0.888888889	0.888888889	72.24559021	0	0.888888889	-1	-0.531861078	26.37091446	-0.891483448	26	25.37810516	22.8450985	66	54	1	0.888888889	seychelles moist forests		0.888888889	0.888888889	-5	1	65	936	383
756	7	-2	-5.345518968	-12	8.792187691	148.266667	68	37	-1.354296855	FALSE	3.014458418	9.774791718	85	0.416666667	species	236	-36.674473	236	10	123	16.63740349	41.5	22.59275055	33	0.7	0.7	43.26517105	0.583333333	0.75	1.5	-0.653063229	8.12720871	-2.479873927	10.5	14.47654152	-1.25999999	23	35	19	0.7	Australian Alps montane grasslands	27.5	0.512195122	0.7	3	9	27.5	352	278
757	15	-20.5	-3.817065705	3	215	57.733333	151	21	-1.492516574	FALSE	53	2.131634272	46	1	species	241.5	-20.770414	192	1	279	121	25	1.833780005	15	0.952380952	0.952380952	1.886830523	0	0.952380952	0	-0.8593826	2.027502937	-1.590434965	-69	1.868497247	2.027502937	25.5	23.5	1	0.952380952	mascarene forests	-49.5	0.952380952	0.952380952	-1.5	0	25	241.5	187
758	70	7	-4.180753032	-93	16.76728058	-79.001843	71	13	-1.332132653	FALSE	7.461041451	13.33418751	44	0.5	species	404	34.374905	229	4	147	23.7884388	138	32.45125198	-41	0.538461538	0.538461538	41.08990479	0.833333333	0.692307692	-12	-0.565759343	25.65662575	-1.520746253	13.5	12.56637478	0.214750007	43	87	9	0.538461538	Middle Atlantic coastal forests	-21	0.307692308	0.538461538	7	6	58	404	274
759	15	-20.5	-3.817065705	3	215	57.733333	151	12	-1.492516574	FALSE	53	2.131634272	20		species	241.5	-20.770414	192	0	279	121	25	1.833780005	15	1	1	1.886830523		1	0	-0.8593826	2.027502937	-1.590434965	-69	1.868497247	2.027502937	25.5	23.5	0	1	mascarene forests	-49.5	1	1	-1.5	0	25	241.5	187
760	24	2	-5.398162702	45	-18.28333282	-114.966667	2	10	-0.364337817	FALSE	-34.15000153	6.166666985	18	1	species	41	76.741366	8	4	19	66.83422089	133	43.69999695	29	0.636363636	0.636363636	14.11136627	0.75	0.636363636	-5	-2.368767	-0.75	-4.18459144	6	-34.15000153	-38.59999847	94	95	10	0.636363636	high arctic tundra	5	0.090909091	0.636363636	-3	2	119	48	8
761	29	7	-5.711814646	14	26.19583321	55.43333	94	10	-1.952487517	FALSE	25.28529358	5.55866003	11	1	species	515	-4.666667	339	2	368	41.59582901	105	7.694116592	-8	0.8	0.8	72.24559021	0.5	0.8	-1	-0.531861078	26.37091446	-0.891483448	26	25.37810516	22.8450985	66	54	2	0.8	seychelles moist forests		0.8	0.8	-5	1	65	936	383
762	15	-20.5	-3.817065705	3	215	57.733333	151	33	-1.492516574	FALSE	53	2.131634272	54		species	241.5	-20.770414	192	0	279	121	25	1.833780005	15	1	1	1.886830523		1	0	-0.8593826	2.027502937	-1.590434965	-69	1.868497247	2.027502937	25.5	23.5	0	1	mascarene forests	-49.5	1	1	-1.5	0	25	241.5	187
763	15	-20.5	-3.817065705	3	215	57.733333	151	7	-1.492516574	FALSE	53	2.131634272	31	1	species	241.5	-20.770414	192	1	279	121	25	1.833780005	15	0.857142857	0.857142857	1.886830523	0	0.857142857	0	-0.8593826	2.027502937	-1.590434965	-69	1.868497247	2.027502937	25.5	23.5	1	0.857142857	mascarene forests	-49.5	0.857142857	0.857142857	-1.5	1	25	241.5	187
764	29	7	-5.711814646	14	26.19583321	55.43333	94	11	-1.952487517	FALSE	25.28529358	5.55866003	23	1	species	515	-4.666667	339	1	368	41.59582901	105	7.694116592	-8	0.909090909	0.909090909	72.24559021	0	0.909090909	-1	-0.531861078	26.37091446	-0.891483448	26	25.37810516	22.8450985	66	54	1	0.909090909	seychelles moist forests		0.909090909	0.909090909	-5	0	65	936	383
765	15	-20.5	-3.817065705	3	215	57.733333	151	28	-1.492516574	FALSE	53	2.131634272	39		species	241.5	-20.770414	192	0	279	121	25	1.833780005	15	1	1	1.886830523		1	0	-0.8593826	2.027502937	-1.590434965	-69	1.868497247	2.027502937	25.5	23.5	0	1	mascarene forests	-49.5	1	1	-1.5	0	25	241.5	187
766	15	-20.5	-3.817065705	3	215	57.733333	151	11	-1.492516574	FALSE	53	2.131634272	25		species	241.5	-20.770414	192	0	279	121	25	1.833780005	15	1	1	1.886830523		1	0	-0.8593826	2.027502937	-1.590434965	-69	1.868497247	2.027502937	25.5	23.5	0	1	mascarene forests	-49.5	1	1	-1.5	0	25	241.5	187
767	15	-20.5	-3.817065705	3	215	57.733333	151	11	-1.492516574	FALSE	53	2.131634272	37	1	species	241.5	-20.770414	192	1	279	121	25	1.833780005	15	0.909090909	0.909090909	1.886830523	0	0.909090909	0	-0.8593826	2.027502937	-1.590434965	-69	1.868497247	2.027502937	25.5	23.5	1	0.909090909	mascarene forests	-49.5	0.909090909	0.909090909	-1.5	1	25	241.5	187
768	15	-20.5	-3.817065705	3	215	57.733333	151	16	-1.492516574	FALSE	53	2.131634272	39	1	species	241.5	-20.770414	192	1	279	121	25	1.833780005	15	0.941176471	0.941176471	1.886830523	0	0.941176471	0	-0.8593826	2.027502937	-1.590434965	-69	1.868497247	2.027502937	25.5	23.5	1	0.941176471	mascarene forests	-49.5	0.941176471	0.941176471	-1.5	0	25	241.5	187
769	15	-20.5	-3.817065705	3	215	57.733333	151	12	-1.492516574	FALSE	53	2.131634272	38	1	species	241.5	-20.770414	192	1	279	121	25	1.833780005	15	0.916666667	0.916666667	1.886830523	0	0.916666667	0	-0.8593826	2.027502937	-1.590434965	-69	1.868497247	2.027502937	25.5	23.5	1	0.916666667	mascarene forests	-49.5	0.916666667	0.916666667	-1.5	1	25	241.5	187
770	29	7	-5.711814646	14	26.19583321	55.43333	94	4	-1.952487517	FALSE	25.28529358	5.55866003	9		species	515	-4.666667	339	0	368	41.59582901	105	7.694116592	-8	1	1	72.24559021		1	-1	-0.531861078	26.37091446	-0.891483448	26	25.37810516	22.8450985	66	54	0	1	seychelles moist forests		1	1	-5	0	65	936	383
771	15	-20.5	-3.817065705	3	215	57.733333	151	14	-1.492516574	FALSE	53	2.131634272	37	1	species	241.5	-20.770414	192	1	279	121	25	1.833780005	15	0.928571429	0.928571429	1.886830523	0	0.928571429	0	-0.8593826	2.027502937	-1.590434965	-69	1.868497247	2.027502937	25.5	23.5	1	0.928571429	mascarene forests	-49.5	0.928571429	0.928571429	-1.5	1	25	241.5	187
772	15	-20.5	-3.817065705	3	215	57.733333	151	13	-1.492516574	FALSE	53	2.131634272	45	1	species	241.5	-20.770414	192	1	279	121	25	1.833780005	15	0.923076923	0.923076923	1.886830523	0	0.923076923	0	-0.8593826	2.027502937	-1.590434965	-69	1.868497247	2.027502937	25.5	23.5	1	0.923076923	mascarene forests	-49.5	0.923076923	0.923076923	-1.5	1	25	241.5	187
773	15	-20.5	-3.817065705	3	215	57.733333	151	16	-1.492516574	FALSE	53	2.131634272	35	1	species	241.5	-20.770414	192	1	279	121	25	1.833780005	15	0.941176471	0.941176471	1.886830523	0	0.941176471	0	-0.8593826	2.027502937	-1.590434965	-69	1.868497247	2.027502937	25.5	23.5	1	0.941176471	mascarene forests	-49.5	0.941176471	0.941176471	-1.5	0	25	241.5	187
774	29	7	-5.711814646	14	26.19583321	55.43333	94	9	-1.952487517	FALSE	25.28529358	5.55866003	26		species	515	-4.666667	339	0	368	41.59582901	105	7.694116592	-8	1	1	72.24559021		1	-1	-0.531861078	26.37091446	-0.891483448	26	25.37810516	22.8450985	66	54	0	1	seychelles moist forests		1	1	-5	0	65	936	383
775	29	7	-5.711814646	14	26.19583321	55.43333	94	6	-1.952487517	FALSE	25.28529358	5.55866003	11	1	species	515	-4.666667	339	1	368	41.59582901	105	7.694116592	-8	0.833333333	0.833333333	72.24559021	0	0.833333333	-1	-0.531861078	26.37091446	-0.891483448	26	25.37810516	22.8450985	66	54	1	0.833333333	seychelles moist forests		0.833333333	0.833333333	-5	0	65	936	383
776	15	-20.5	-3.817065705	3	215	57.733333	151	11	-1.492516574	FALSE	53	2.131634272	39		species	241.5	-20.770414	192	0	279	121	25	1.833780005	15	1	1	1.886830523		1	0	-0.8593826	2.027502937	-1.590434965	-69	1.868497247	2.027502937	25.5	23.5	0	1	mascarene forests	-49.5	1	1	-1.5	0	25	241.5	187
777	29	7	-5.711814646	14	26.19583321	55.43333	94	9	-1.952487517	FALSE	25.28529358	5.55866003	16	1	species	515	-4.666667	339	3	368	41.59582901	105	7.694116592	-8	0.666666667	0.666666667	72.24559021	0.333333333	0.666666667	-1	-0.531861078	26.37091446	-0.891483448	26	25.37810516	22.8450985	66	54	3	0.666666667	seychelles moist forests		0.666666667	0.666666667	-5	2	65	936	383
778	-4	-1	-5.6390015	-68	9.775580406	1.575532	36	17	-1.76164007	FALSE	4.551424026	6.362922192	61	0.769230769	species	151	53.631628	123	13	65	16.4207592	102	18.72721481	-26	0.235294118	0.235294118	33.97687531	1	0.235294118	-4	-0.718870511	7.86239481	-1.141552696	-4	6.024630547	1.488607645	99	111	16	0.235294118	celtic broadleaf forests	10	0.058823529	0.235294118	7	10	91	179	145
779	15	-20.5	-3.817065705	3	215	57.733333	151	17	-1.492516574	FALSE	53	2.131634272	13	1	species	241.5	-20.770414	192	1	279	121	25	1.833780005	15	0.888888889	0.888888889	1.886830523	0	0.944444444	0	-0.8593826	2.027502937	-1.590434965	-69	1.868497247	2.027502937	25.5	23.5	2	0.888888889	mascarene forests	-49.5	0.888888889	0.888888889	-1.5	0	25	241.5	187
780	15	-20.5	-3.817065705	3	215	57.733333	151	5	-1.492516574	FALSE	53	2.131634272	22		species	241.5	-20.770414	192	0	279	121	25	1.833780005	15	1	1	1.886830523		1	0	-0.8593826	2.027502937	-1.590434965	-69	1.868497247	2.027502937	25.5	23.5	0	1	mascarene forests	-49.5	1	1	-1.5	0	25	241.5	187
781	15	-20.5	-3.817065705	3	215	57.733333	151	18	-1.492516574	FALSE	53	2.131634272	28	1	species	241.5	-20.770414	192	1	279	121	25	1.833780005	15	0.9	0.9	1.886830523	0	0.95	0	-0.8593826	2.027502937	-1.590434965	-69	1.868497247	2.027502937	25.5	23.5	2	0.9	mascarene forests	-49.5	0.9	0.9	-1.5	0	25	241.5	187
782	3	5.5	-2.921552408	-43	19.58061409	-49.01	59	16	-1.892064701	FALSE	15.51870823	10.76935482	6	1	species	457	-24.619562	220	3	167	32.34863663	33	19.44400024	9	0.473684211	0.578947368	55.38651276	0.625	0.842105263	-23.5	-0.845479265	23.18720818	-3.153257841	19.5	15.6067915	9.148249626	18	42	12	0.473684211	Serra do Mar coastal forests	11	0.368421053	0.473684211	0	11	31.5	457	231
783	-4	-1	-5.6390015	-68	9.625499725	1.097873	39	16	-1.76164007	FALSE	4.19566679	7.665416718	36	0.75	species	156	53.631628	127	12	64	14.57220554	102	20.5170002	-26	0.25	0.25	37.36129379	1	0.25	-4	-0.718870511	7.327750206	-1.141552696	-4	5.817375183	0.899499953	99	111	15	0.25	celtic broadleaf forests	10	0.0625	0.25	7	8	91	180	150
784	3	5.5	-2.921552408	-43	19.58061409	-49.02	59	7	-1.892064701	FALSE	15.51870823	10.76935482	4	1	species	457	-24.619562	220	0	167	32.34863663	33	19.44400024	9	0.75	0.875	55.38651276	0	1	-23.5	-0.845479265	23.18720818	-3.153257841	19.5	15.6067915	9.148249626	18	42	2	0.75	Serra do Mar coastal forests	11	0.75	0.75	0	1	31.5	457	231
785	3	5.5	-2.921552408	-43	19.58061409	-49.02	59	9	-1.892064701	FALSE	15.51870823	10.76935482	4	1	species	457	-24.619562	220	0	167	32.34863663	33	19.44400024	9	0.545454545	0.727272727	55.38651276	0.333333333	1	-23.5	-0.845479265	23.18720818	-3.153257841	19.5	15.6067915	9.148249626	18	42	5	0.545454545	Serra do Mar coastal forests	11	0.545454545	0.545454545	0	4	31.5	457	231
786	7.5	-4	-5.242263078	-1	15.47546864	30.133333	11	9	-1.980673008	FALSE	10.87424946	13.08581257	56		species	408	-29.454783	44	0	140	70.52552032	32	22.68874931	4	1	1	57.67533493		1	3.5	-0.51726312	19.23550034	-2.355370028	-14	11.14249992	2.134749889	32	36	0	1	Drakensberg grasslands	-17	1	1	2	0	32	408	47
787	155	52	-5.017279837	10	4.511073112	-66.071245	80	12	-1.945910149	FALSE	-8.818500519	11.21397877	102	0.666666667	species	278	46.296493	244	2	106	8.997634888	160	40.66625214	180	0.75	0.666666667	27.57564163	0.75	0.833333333	26	-0.455062049	0.250374943	-1.23884163	160	-3.2777915	-15.97175026	251	252	5	0.75	Gulf of St. Lawrence lowland forests	209	0.583333333	0.75	7	3	221	307	281
788	15	-20.5	-3.817065705	3	215	57.733333	151	14	-1.492516574	FALSE	53	2.131634272	24	1	species	241.5	-20.770414	192	1	279	121	25	1.833780005	15	0.928571429	0.928571429	1.886830523	0	0.928571429	0	-0.8593826	2.027502937	-1.590434965	-69	1.868497247	2.027502937	25.5	23.5	2	0.928571429	mascarene forests	-49.5	0.857142857	0.928571429	-1.5	0	25	241.5	187
789	15	-20.5	-3.817065705	3	215	57.733333	151	17	-1.492516574	FALSE	53	2.131634272	40		species	241.5	-20.770414	192	0	279	121	25	1.833780005	15	1	1	1.886830523		1	0	-0.8593826	2.027502937	-1.590434965	-69	1.868497247	2.027502937	25.5	23.5	0	1	mascarene forests	-49.5	1	1	-1.5	0	25	241.5	187
790	29	7	-5.711814646	14	26.19583321	55.43333	94	9	-1.952487517	FALSE	25.28529358	5.55866003	14	1	species	515	-4.666667	339	1	368	41.59582901	105	7.694116592	-8	0.888888889	0.888888889	72.24559021	1	0.888888889	-1	-0.531861078	26.37091446	-0.891483448	26	25.37810516	22.8450985	66	54	1	0.888888889	seychelles moist forests		0.888888889	0.888888889	-5	1	65	936	383
791	29	7	-5.711814646	14	26.19583321	55.43333	94	5	-1.952487517	FALSE	25.28529358	5.55866003	14		species	515	-4.666667	339	0	368	41.59582901	105	7.694116592	-8	1	1	72.24559021		1	-1	-0.531861078	26.37091446	-0.891483448	26	25.37810516	22.8450985	66	54	0	1	seychelles moist forests		1	1	-5	0	65	936	383
792	29	7	-5.711814646	14	26.19583321	55.43333	94	8	-1.952487517	FALSE	25.28529358	5.55866003	14		species	515	-4.666667	339	0	368	41.59582901	105	7.694116592	-8	1	1	72.24559021		1	-1	-0.531861078	26.37091446	-0.891483448	26	25.37810516	22.8450985	66	54	0	1	seychelles moist forests		1	1	-5	0	65	936	383
793	-4.5	2	-5.724475971	-89	10.29666424	-2.589902	45	24	-1.757996672	FALSE	5.179447174	7.055159569	79	0.736842105	species	172	51.512104	159	13	83	19.37687492	90	19.3756485	18	0.24	0.24	36.41250992	0.947368421	0.48	-17.5	-0.820670727	6.143091202	-1.048172413	-10	14.5063467	1.935751319	60	82	23	0.24	English Lowlands beech forests	16	0.074074074	0.24	4	17	65	244	222
794	73	1	-4.890349128	-16.5	25.29842377	-105.05	2	19	-1.609437912	FALSE	22.73399162	13.34136486	5	1	species	496	19.57495	10	1	260	110.3623886	28.5	18.93914413	32	0.80952381	0.857142857	70.44333649	0.333333333	0.952380952	-3.5	-0.988824727	27.48179817	-2.050809729	2	22.92154503	14.02401352	19.5	32	6	0.80952381	Jalisco dry forests	-32.5	0.727272727	0.80952381	4	6	27	650	41
795	-329	27	-2.315802084	-9	26.35270882	-72.27	75	35	-1.950323219	FALSE	25.35287476	8.91245842	8	0.666666667	species	371	0.749324	331	0	337	37.1212616	36	11.36624908	-91	0.931818182	0.931818182	78.41160583	0.666666667	1	-5	-1.190158821	25.76220894	-4.580122247	110	26.98520851	20.78499985	28	34	3	0.931818182	Purus várzea	-143	0.931818182	0.931818182	1	2	31	922	875
796	15	-20.5	-3.817065705	3	215	57.733333	151	12	-1.492516574	FALSE	53	2.131634272	31		species	241.5	-20.770414	192	0	279	121	25	1.833780005	15	1	1	1.886830523		1	0	-0.8593826	2.027502937	-1.590434965	-69	1.868497247	2.027502937	25.5	23.5	0	1	mascarene forests	-49.5	1	1	-1.5	0	25	241.5	187
797	15	-20.5	-3.817065705	3	215	57.733333	151	18	-1.492516574	FALSE	53	2.131634272	28		species	241.5	-20.770414	192	0	279	121	25	1.833780005	15	1	1	1.886830523		1	0	-0.8593826	2.027502937	-1.590434965	-69	1.868497247	2.027502937	25.5	23.5	0	1	mascarene forests	-49.5	1	1	-1.5	0	25	241.5	187
799	15	-20.5	-3.817065705	3	215	57.733333	151	10	-1.492516574	FALSE	53	2.131634272	18	1	species	241.5	-20.770414	192	1	279	121	25	1.833780005	15	0.916666667	0.916666667	1.886830523	0	0.916666667	0	-0.8593826	2.027502937	-1.590434965	-69	1.868497247	2.027502937	25.5	23.5	1	0.916666667	mascarene forests	-49.5	0.916666667	0.916666667	-1.5	0	25	241.5	187
800	15	-20.5	-3.817065705	3	215	57.733333	151	11	-1.492516574	FALSE	53	2.131634272	27		species	241.5	-20.770414	192	0	279	121	25	1.833780005	15	1	1	1.886830523		1	0	-0.8593826	2.027502937	-1.590434965	-69	1.868497247	2.027502937	25.5	23.5	0	1	mascarene forests	-49.5	1	1	-1.5	0	25	241.5	187
801	29	7	-5.711814646	14	26.19583321	55.43333	94	10	-1.952487517	FALSE	25.28529358	5.55866003	23		species	515	-4.666667	339	0	368	41.59582901	105	7.694116592	-8	1	1	72.24559021		1	-1	-0.531861078	26.37091446	-0.891483448	26	25.37810516	22.8450985	66	54	0	1	seychelles moist forests		1	1	-5	0	65	936	383
802	29	7	-5.711814646	14	26.19583321	55.43333	94	7	-1.952487517	FALSE	25.28529358	5.55866003	23	1	species	515	-4.666667	339	2	368	41.59582901	105	7.694116592	-8	0.714285714	0.714285714	72.24559021	0.5	0.714285714	-1	-0.531861078	26.37091446	-0.891483448	26	25.37810516	22.8450985	66	54	2	0.714285714	seychelles moist forests		0.714285714	0.714285714	-5	2	65	936	383
803	29	7	-5.711814646	14	26.19583321	55.43333	94	7	-1.952487517	FALSE	25.28529358	5.55866003	12	1	species	515	-4.666667	339	1	368	41.59582901	105	7.694116592	-8	0.857142857	0.857142857	72.24559021	0	0.857142857	-1	-0.531861078	26.37091446	-0.891483448	26	25.37810516	22.8450985	66	54	1	0.857142857	seychelles moist forests		0.857142857	0.857142857	-5	0	65	936	383
804	29	7	-5.711814646	14	26.19583321	55.43333	94	11	-1.952487517	FALSE	25.28529358	5.55866003	24		species	515	-4.666667	339	0	368	41.59582901	105	7.694116592	-8	1	1	72.24559021		1	-1	-0.531861078	26.37091446	-0.891483448	26	25.37810516	22.8450985	66	54	0	1	seychelles moist forests		1	1	-5	0	65	936	383
805	29	7	-5.711814646	14	26.19583321	55.43333	94	7	-1.952487517	FALSE	25.28529358	5.55866003	19		species	515	-4.666667	339	0	368	41.59582901	105	7.694116592	-8	1	1	72.24559021		1	-1	-0.531861078	26.37091446	-0.891483448	26	25.37810516	22.8450985	66	54	0	1	seychelles moist forests		1	1	-5	0	65	936	383
806	23	-14	-3.305011242	-17.5	21.25596046	-44.83	97	27	-1.782086563	FALSE	18.47106552	9.533912659	6	1	species	906	-23.489215	294	2	306	43.63748932	41	16.70138931	6	0.838709677	0.838709677	57.08454514	0.8	0.935483871	-5	-0.654002764	23.94560242	-2.578413041	-58	18.47106552	12.48333359	30	40	6	0.838709677	alto paraná atlantic forests	-30	0.806451613	0.838709677	3	5	36	910	294
807	29	7	-5.711814646	14	26.19583321	55.43333	94	9	-1.952487517	FALSE	25.28529358	5.55866003	23	1	species	515	-4.666667	339	1	368	41.59582901	105	7.694116592	-8	0.888888889	0.888888889	72.24559021	0	0.888888889	-1	-0.531861078	26.37091446	-0.891483448	26	25.37810516	22.8450985	66	54	1	0.888888889	seychelles moist forests		0.888888889	0.888888889	-5	1	65	936	383
808	71	5	-3.399213433	-10	20.29063606	-42.92	10	12	-1.781402995	FALSE	16.98783302	11.82364655	8	0.4	species	501	-18.280034	36	3	275	85.4730835	33	18.6222496	-73	0.642857143	0.642857143	63.49203873	0.6	0.785714286	-4	-0.877598136	22.02750015	-3.077807244	16	16.98783302	9.738249779	28	31	5	0.642857143	Bahia interior forests	21	0.642857143	0.642857143	1	2	29	705	36
809	29	7	-5.711814646	14	26.19583321	55.43333	94	12	-1.952487517	FALSE	25.28529358	5.55866003	22		species	515	-4.666667	339	0	368	41.59582901	105	7.694116592	-8	1	1	72.24559021		1	-1	-0.531861078	26.37091446	-0.891483448	26	25.37810516	22.8450985	66	54	0	1	seychelles moist forests		1	1	-5	0	65	936	383
810	29	7	-5.711814646	14	14.73040581	3.235217	16	27	-1.952487517	FALSE	8.623628616	8.194778442	81	0.5625	species	119	42.691748	92	9	79	33.00930023	105	23.33987427	-8	0.5	0.5	35.11063766	0.5625	0.71875	-1	-0.531861078	15.60896587	-0.891483448	26	21.79293251	4.159493446	66	54	22	0.5	northeastern spain and southern france mediterranean forests	-45	0.3125	0.5	-5	13	65	190	129
811	29	7	-5.711814646	14	26.19583321	55.43333	94	6	-1.952487517	FALSE	25.28529358	5.55866003	12	1	species	515	-4.666667	339	1	368	41.59582901	105	7.694116592	-8	0.833333333	0.833333333	72.24559021	0	0.833333333	-1	-0.531861078	26.37091446	-0.891483448	26	25.37810516	22.8450985	66	54	1	0.833333333	seychelles moist forests		0.833333333	0.833333333	-5	1	65	936	383
812	70	2	-6.665683718	-4	23.83879089	-98.97	46	8	-1.192431044	FALSE	18.8937912	12.06420803	8	1	species	673	21.417644	145	1	361	70.58072662	45.5	21.76524925	74.5	0.25	0.375	55.42876053	0.8	0.875	-10	-0.619598493	26.74904251	-1.43315867	4.5	18.8937912	12.07900047	36	36	7	0.25	Veracruz moist forests	3	0.125	0.25	-4	6	37	849	145
813	-32	0	-3.797415396	-2	21.67851067	-36.4	16	26	-1.872026854	FALSE	19.43737602	9.17489624	5	0.888888889	species	124	-8.651217	56	2	106	59.11185455	34.5	13.24100018	-68.5	0.709677419	0.709677419	69.29156494	0.111111111	0.935483871	-1	-0.873520315	22.1091671	-2.252930533	0	21.95029068	15.4800005	33	35	13	0.709677419	Caatinga	16	0.575757576	0.709677419	1	8	36	286	191
814	29	7	-5.711814646	14	26.19583321	55.43333	94	6	-1.952487517	FALSE	25.28529358	5.55866003	11	1	species	515	-4.666667	339	1	368	41.59582901	105	7.694116592	-8	0.833333333	0.833333333	72.24559021	0	0.833333333	-1	-0.531861078	26.37091446	-0.891483448	26	25.37810516	22.8450985	66	54	1	0.833333333	seychelles moist forests		0.833333333	0.833333333	-5	1	65	936	383
815	70	7	-4.180753032	-93	13.10446835	-77.1763687	69	29	-1.332132653	FALSE	2.138124943	11.79356289	42	0.555555556	species	282	34.374905	224	12	103	11.10660553	138	35.07624817	-41	0.419354839	0.419354839	33.62264252	0.944444444	0.612903226	-12	-0.565759343	21.64683342	-1.520746253	13.5	2.138124943	-4.197999954	43	87	23	0.419354839	southeastern mixed forests	-21	0.258064516	0.419354839	7	12	58	290	224
816	29	7	-5.711814646	14	26.19583321	55.43333	94	8	-1.952487517	FALSE	25.28529358	5.55866003	19	1	species	515	-4.666667	339	1	368	41.59582901	105	7.694116592	-8	0.875	0.875	72.24559021	0	0.875	-1	-0.531861078	26.37091446	-0.891483448	26	25.37810516	22.8450985	66	54	1	0.875	seychelles moist forests		0.875	0.875	-5	0	65	936	383
817	29	7	-5.711814646	14	26.19583321	55.43333	94	9	-1.952487517	FALSE	25.28529358	5.55866003	13	1	species	515	-4.666667	339	1	368	41.59582901	105	7.694116592	-8	0.888888889	0.888888889	72.24559021	0	0.888888889	-1	-0.531861078	26.37091446	-0.891483448	26	25.37810516	22.8450985	66	54	1	0.888888889	seychelles moist forests		0.888888889	0.888888889	-5	1	65	936	383
818	3	5.5	-2.921552408	-43	20.40416718	-45.116667	83	48	-1.892064701	FALSE	17.40953827	9.511359215	10	0.928571429	species	920	-24.619562	262	3	318	48.15371323	33	17.05415344	9	0.75	0.839285714	55.77150726	0.666666667	0.946428571	-23.5	-0.845479265	23.24169159	-3.153257841	19.5	17.40953827	11.26461506	18	42	17	0.75	serra do mar coastal forests	11	0.696428571	0.75	0	14	31.5	948	262
819	29	7	-5.711814646	14	26.19583321	55.43333	94	8	-1.952487517	FALSE	25.28529358	5.55866003	19		species	515	-4.666667	339	0	368	41.59582901	105	7.694116592	-8	1	1	72.24559021		1	-1	-0.531861078	26.37091446	-0.891483448	26	25.37810516	22.8450985	66	54	0	1	seychelles moist forests		1	1	-5	0	65	936	383
820	29	7	-5.711814646	14	26.19583321	55.43333	94	5	-1.952487517	FALSE	25.28529358	5.55866003	17		species	515	-4.666667	339	0	368	41.59582901	105	7.694116592	-8	1	1	72.24559021		1	-1	-0.531861078	26.37091446	-0.891483448	26	25.37810516	22.8450985	66	54	0	1	seychelles moist forests		1	1	-5	0	65	936	383
821	29	7	-5.711814646	14	26.19583321	55.43333	94	6	-1.952487517	FALSE	25.28529358	5.55866003	14	1	species	515	-4.666667	339	1	368	41.59582901	105	7.694116592	-8	0.833333333	0.833333333	72.24559021	0	0.833333333	-1	-0.531861078	26.37091446	-0.891483448	26	25.37810516	22.8450985	66	54	1	0.833333333	seychelles moist forests		0.833333333	0.833333333	-5	1	65	936	383
822	29	7	-5.711814646	14	26.19583321	55.43333	94	8	-1.952487517	FALSE	25.28529358	5.55866003	18	1	species	515	-4.666667	339	2	368	41.59582901	105	7.694116592	-8	0.75	0.75	72.24559021	0	0.75	-1	-0.531861078	26.37091446	-0.891483448	26	25.37810516	22.8450985	66	54	2	0.75	seychelles moist forests		0.75	0.75	-5	1	65	936	383
823	29	7	-5.711814646	14	26.19583321	55.43333	94	5	-1.952487517	FALSE	25.28529358	5.55866003	12		species	515	-4.666667	339	0	368	41.59582901	105	7.694116592	-8	1	1	72.24559021		1	-1	-0.531861078	26.37091446	-0.891483448	26	25.37810516	22.8450985	66	54	0	1	seychelles moist forests		1	1	-5	0	65	936	383
824	29	7	-5.711814646	14	26.19583321	55.43333	94	6	-1.952487517	FALSE	25.28529358	5.55866003	18		species	515	-4.666667	339	0	368	41.59582901	105	7.694116592	-8	1	1	72.24559021		1	-1	-0.531861078	26.37091446	-0.891483448	26	25.37810516	22.8450985	66	54	0	1	seychelles moist forests		1	1	-5	0	65	936	383
[truncated: 29 more columns]
