# Supplementary material for: The role of plant polyploidy in the structure of plant-pollinator communities
Source: Front Plant Sci. 2026 Feb 10;17:1676445. doi: 10.3389/fpls.2026.1676445 (PMC12929425; doi:10.3389/fpls.2026.1676445)
Supplement: Supplementary file 4 [file DataSheet4.csv]

original_name	resolved_name	is_polyploid	flower_restrictiveness	flower_restrictiveness_justification	flower_restrictiveness_source	mating_system	mating_system_source	used_in_analysis
1								FALSE
2								FALSE
abelia								FALSE
abelia grandiflora		1	moderate_restriction	campanulate	https://www.inaturalist.org/taxa/170458-Abelia---grandiflora			TRUE
abelia serrata	linnaea serrata		moderate_restriction	campanulate	https://www.inaturalist.org/taxa/1269366-Diabelia-serrata			TRUE
abelia serrata	linnaea serrata		moderate_restriction	campanulate	https://www.inaturalist.org/taxa/1269366-Diabelia-serrata			TRUE
abelia sp1 m pl 054								TRUE
abolboda								FALSE
abundance"								TRUE
abutilon								FALSE
abutilon terminale	abutilon terminale	0	unrestrictive	open, exposed reproductive organs	https://www.inaturalist.org/taxa/829388-Abutilon-terminale			FALSE
abutilon theophrasti	abutilon theophrasti	1	unrestrictive	open, exposed reproductive organs	https://www.inaturalist.org/taxa/60214-Abutilon-theophrasti	SC	Lanuza et al. 2023	FALSE
acacia								FALSE
acacia rurodiana								FALSE
acalypha								FALSE
acanthopsis								FALSE
acanthus								FALSE
acanthus spinosus	acanthus spinosus	1	high_restriction	long tube	http://www.missouribotanicalgarden.org/PlantFinder/PlantFinderDetails.aspx?taxonid=291709			FALSE
acer								FALSE
acer carpinifolium	acer carpinifolium	1	unrestrictive	open, exposed reproductive organs	https://www.inaturalist.org/taxa/550292-Acer-carpinifolium	SI	Lanuza et al. 2023	FALSE
acer insulae	acer insulare							TRUE
acer japonicum	acer japonicum	0	unrestrictive	open, exposed reproductive organs	https://www.inaturalist.org/taxa/63510-Acer-japonicum			TRUE
acer negundo	acer negundo	0	unrestrictive	open, exposed reproductive organs	https://www.inaturalist.org/taxa/47726-Acer-negundo	SI	Lanuza et al. 2023	FALSE
acer rufinerve	acer rufinerve	0	unrestrictive	open, exposed reproductive organs	https://www.inaturalist.org/taxa/447110-Acer-rufinerve			FALSE
acer saccharinum	acer saccharinum	1	unrestrictive	open, exposed reproductive organs	https://www.inaturalist.org/taxa/54762-Acer-saccharinum	SC	Lanuza et al. 2023	FALSE
acer shirasawanum	acer shirasawanum							TRUE
acer ukurunduense		0	unrestrictive	open, exposed reproductive organs	https://www.inaturalist.org/taxa/475869-Acer-ukurunduense			TRUE
achillea								FALSE
achillea alpina	achillea alpina	1	low_restriction	capitulum	https://www.inaturalist.org/taxa/516573-Achillea-alpina			TRUE
achillea clavennae	achillea clavennae	0	low_restriction	capitulum	https://www.inaturalist.org/taxa/55650-Achillea-clavennae			TRUE
achillea lanulosa	achillea millefolium	1	low_restriction	capitulum	https://www.inaturalist.org/taxa/1105043-Achillea-millefolium	SI	Grossenbacher et al. 2017	TRUE
achillea millefolium	achillea millefolium	1	low_restriction	capitulum	https://www.inaturalist.org/taxa/1105043-Achillea-millefolium	SI	Grossenbacher et al. 2017	TRUE
achillea wilsoniana	achillea wilsoniana	1	low_restriction	capitulum	https://www.inaturalist.org/taxa/834288-Achillea-wilsoniana	SI	Lanuza et al. 2023	FALSE
achyranthes bidentata	achyranthes bidentata	0	unrestrictive	open, exposed reproductive organs	https://www.inaturalist.org/taxa/474181-Achyranthes-bidentata			FALSE
achyrocline								FALSE
achyrocline satureoides	achyrocline satureioides	0	low_restriction	capitulum	https://www.inaturalist.org/taxa/873955-Achyrocline-saturejoides			FALSE
acinos alpinus	acinos alpinus							TRUE
aciphylla scott-thompsoni	aciphylla scott-thomsonii							FALSE
aciphylla subflavellata	aciphylla subflabellata	0			https://www.inaturalist.org/taxa/399352-Aciphylla-subflabellata			FALSE
acmella								FALSE
aconitum								FALSE
aconitum columbianum	aconitum columbianum	0	high_restriction	nectar spur	https://www.inaturalist.org/taxa/60522-Aconitum-columbianum			FALSE
aconitum lycoctonum	aconitum lycoctonum	0	high_restriction	nectar spur	https://www.inaturalist.org/taxa/1444413-Aconitum-lycoctonum			TRUE
aconitum napellus	aconitum napellus	1	high_restriction	nectar spur	https://www.inaturalist.org/taxa/131201-Aconitum-napellus	SI	Pollen limitation dataset	TRUE
aconitum senanense	aconitum senanense	1	high_restriction	nectar spur	https://www.inaturalist.org/taxa/943210-Aconitum-senanense			TRUE
actea alba								FALSE
actinidia arguta	actinidia arguta	1	unrestrictive	open, exposed reproductive organs	https://www.inaturalist.org/taxa/158005-Actinidia-arguta	SI	Lanuza et al. 2023	FALSE
actinidia rufa	actinidia rufa	0	unrestrictive	open, exposed reproductive organs	https://www.inaturalist.org/taxa/544075-Actinidia-rufa	SI	Lanuza et al. 2023	TRUE
actinomeris alternifolia	verbesina alternifolia	1	low_restriction	capitulum	https://www.inaturalist.org/taxa/117442-Verbesina-alternifolia			FALSE
adenocarpus								FALSE
adenocarpus foliosus	thysanocarpus curvipes							FALSE
adenocarpus viscosus	adenocarpus viscosus	0	moderate_restriction	papilionaceous	https://www.inaturalist.org/taxa/139803-Adenocarpus-viscosus			TRUE
adenocaulon himalaicum	adenocaulon himalaicum					SC	Grossenbacher et al. 2017	FALSE
adenolinum lewisii								TRUE
adenophora								FALSE
adenophora capillaris	adenophora capillaris							FALSE
adenophora jasionifolia	adenophora jasionifolia	0	low_restriction	campanulate (shallow)	https://www.inaturalist.org/observations?verifiable=true&taxon_id=916600	SI	Lanuza et al. 2023	FALSE
adenophora khasiana	adenophora khasiana	0	low_restriction	campanulate (shallow)	https://www.inaturalist.org/taxa/916599-Adenophora-khasiana	SI	Lanuza et al. 2023	FALSE
adenophora triphylla	adenophora triphylla	0	moderate_restriction	campanulate (deep)	https://www.inaturalist.org/taxa/356031-Adenophora-triphylla/browse_photos			TRUE
adenostyles								FALSE
adenostyles alliariae	adenostyles alliariae	0	low_restriction	capitulum	https://www.inaturalist.org/taxa/320704-Adenostyles-alliariae			TRUE
adesmia incana	adesmia incana	1						FALSE
adesmia radicifolia								FALSE
adhatoda								FALSE
aechmea blumenavii	aechmea blumenavii		high_restriction	narrow tube	https://www.inaturalist.org/taxa/568425-Aechmea-blumenavii			TRUE
aechmea sp1 m pl 063								FALSE
aeginetia indica	aeginetia indica							TRUE
aegle								FALSE
aegopodium								FALSE
aegopodium podagraria	aegopodium podagraria	1	low_restriction	capitulum	https://www.inaturalist.org/taxa/51741-Aegopodium-podagraria			TRUE
aerva								FALSE
aeschynomene								FALSE
aeschynomene indica	aeschynomene indica	1	moderate_restriction	papilionaceous	https://www.inaturalist.org/taxa/158036-Aeschynomene-indica			TRUE
aesculus californica	aesculus californica	0	moderate_restriction	short tube	https://www.inaturalist.org/taxa/53348-Aesculus-californica			TRUE
aesculus camea								TRUE
aesculus glabra	aesculus glabra							FALSE
aesculus hippocastanum	aesculus hippocastanum	0	low_restriction	campanulate (shallow)	https://www.inaturalist.org/taxa/84298-Aesculus-hippocastanum	SC	Lanuza et al. 2023	FALSE
aesculus sylvatica	aesculus sylvatica	0	moderate_restriction	short tube	https://www.inaturalist.org/taxa/129996-Aesculus-sylvatica			TRUE
aesculus turbinata	aesculus turbinata	0						FALSE
aetheorrina bulbosa								TRUE
aethusa								FALSE
aethusa cynapium	aethusa cynapium							TRUE
agapanthus								FALSE
agarista								FALSE
agastache nepetoides	agastache nepetoides	0	moderate_restriction	short tube, exposed reproductive organs	https://www.inaturalist.org/taxa/129634-Agastache-nepetoides	SC	Lanuza et al. 2023	FALSE
agastache scrophulariaefolia	agastache scrophulariifolia	0						FALSE
agastache urticifolia	agastache urticifolia	0	moderate_restriction	short tube, exposed reproductive organs	https://www.inaturalist.org/taxa/63316-Agastache-urticifolia			TRUE
ageratum								FALSE
ageratum houstonianum	ageratum houstonianum	0	low_restriction	capitulum	https://www.inaturalist.org/taxa/120944-Ageratum-houstonianum	SI	Grossenbacher et al. 2017	TRUE
aglaia sp1								FALSE
agoceris aurantiaca	agoseris aurantiaca	1	low_restriction	capitulum	https://www.inaturalist.org/taxa/75302-Agoseris-aurantiaca			TRUE
agoceris glauca	agoseris glauca	1	low_restriction	capitulum	https://www.inaturalist.org/taxa/75303-Agoseris-glauca			TRUE
agonandra sp1 m sd 022								FALSE
agoseris								FALSE
agoseris aurantiaca	agoseris aurantiaca	1	low_restriction	capitulum	https://www.inaturalist.org/taxa/75302-Agoseris-aurantiaca			TRUE
agoseris glauca	agoseris glauca	1	low_restriction	capitulum	https://www.inaturalist.org/taxa/75303-Agoseris-glauca			TRUE
agoseris glauca cuspidata	agoseris glauca	1	low_restriction	capitulum	https://www.inaturalist.org/taxa/75303-Agoseris-glauca			TRUE
agoseris glauca dasycephala	agoseris glauca	1	low_restriction	capitulum	https://www.inaturalist.org/taxa/75303-Agoseris-glauca			TRUE
agrimonia								FALSE
agrimonia eupatoria	agrimonia eupatoria	0	unrestrictive	open, exposed reproductive organs	https://www.inaturalist.org/taxa/55893-Agrimonia-eupatoria			TRUE
agrimonia pilosa	agrimonia pilosa	1	unrestrictive	open, exposed reproductive organs	https://www.inaturalist.org/taxa/55894-Agrimonia-pilosa	SC	Lanuza et al. 2023	FALSE
agrimonia striata	agrimonia striata	1				SC	Lanuza et al. 2023	FALSE
agrostemma								FALSE
agrostis								FALSE
agrostis clavata	agrostis clavata	1	unrestrictive	grass, exposed reproductive organs	https://www.inaturalist.org/taxa/158133-Agrostis-clavata			TRUE
aichryson laxum	aichryson laxum							FALSE
ainsliaea acerifolia	ainsliaea acerifolia	0	low_restriction	capitulum	https://www.inaturalist.org/taxa/509122-Ainsliaea-acerifolia			FALSE
ajuga								FALSE
ajuga cf genevensis								TRUE
ajuga dictyocarpa	ajuga dictyocarpa	1	moderate_restriction	short tube, exposed reproductive organs	https://www.inaturalist.org/taxa/736917-Ajuga-dictyocarpa	SC	Lanuza et al. 2023	TRUE
ajuga forrestii	ajuga forrestii							FALSE
ajuga reptans	ajuga reptans	0	moderate_restriction	short tube, exposed reproductive organs	https://www.inaturalist.org/taxa/56099-Ajuga-reptans	SC	Lanuza et al. 2023	TRUE
akebia quinata	akebia quinata							FALSE
alangium platanifolium	alangium platanifolium							FALSE
albizzia julibrissin	albizia julibrissin	0	unrestrictive	brush	https://www.inaturalist.org/taxa/47443-Albizia-julibrissin			FALSE
albuca								FALSE
alcea								FALSE
alcea pallida	alcea biennis	0	unrestrictive	open, exposed reproductive organs	https://www.inaturalist.org/taxa/894470-Alcea-biennis			FALSE
alchemilla								FALSE
aletris luteoviridis	metanarthecium luteoviride							FALSE
alisma canaliculatum	alisma canaliculatum	1	unrestrictive	open, exposed reproductive organs	https://www.inaturalist.org/taxa/356171-Alisma-canaliculatum			TRUE
alisma plantago aquatica	alisma plantago-aquatica	0	unrestrictive	open, exposed reproductive organs	https://www.inaturalist.org/taxa/60253-Alisma-plantago-aquatica			FALSE
alium grayi								TRUE
alkanna tinctoria	alkanna tinctoria	1	moderate_restriction	short tube	https://www.inaturalist.org/taxa/210414-Alkanna-tinctoria			FALSE
allagoptera								FALSE
alliaria								FALSE
allium								FALSE
allium ampeloprasum	allium ampeloprasum	1	low_restriction	narrow corolla opening; petals somewhat enclosing	https://www.inaturalist.org/taxa/1080363-Allium-ampeloprasum	SC	Lanuza et al. 2023	TRUE
allium atrosanguineum	allium atrosanguineum	0	low_restriction	narrow corolla opening; petals somewhat enclosing	https://www.inaturalist.org/taxa/809362-Allium-atrosanguineum	SC	Lanuza et al. 2023	FALSE
allium cernuum	allium cernuum	0	low_restriction	narrow corolla opening; petals somewhat enclosing	https://www.inaturalist.org/taxa/116364-Allium-cernuum	SC	Dever, Rodney David, "Taxonomy of the Allium cernuum complex in Appalachia" (2014). Graduate Theses, Dissertations, and Problem Reports. 5484. https://researchrepository.wvu.edu/etd/5484	TRUE
allium cyathophorum	allium cyathophorum	0	low_restriction	narrow corolla opening; petals somewhat enclosing	https://www.inaturalist.org/taxa/1230501-Allium-cyathophorum	SC	Lanuza et al. 2023	FALSE
allium lusitanicum	allium lusitanicum	1	low_restriction	narrow corolla opening; petals somewhat enclosing	https://www.inaturalist.org/taxa/371191-Allium-lusitanicum	SC	Stevens, J., Bougourd, S. Inbreeding depression and the outcrossing rate in natural populations of Allium schoenoprasum L. (wild chives). Heredity 60, 257–261 (1988). https://doi.org/10.1038/hdy.1988.40	TRUE
allium macranthum	allium macranthum	1	moderate_restriction	narrow funnelform	https://www.inaturalist.org/taxa/931769-Allium-macranthum	SC	Lanuza et al. 2023	FALSE
allium neapolitanum	allium neapolitanum	1	unrestrictive	open, exposed reproductive organs	https://www.inaturalist.org/taxa/61475-Allium-neapolitanum			FALSE
allium recurvatum	allium cernuum	0	unrestrictive	open, exposed reproductive organs	https://www.inaturalist.org/taxa/61475-Allium-neapolitanum	SC	Dever, Rodney David, "Taxonomy of the Allium cernuum complex in Appalachia" (2014). Graduate Theses, Dissertations, and Problem Reports. 5484. https://researchrepository.wvu.edu/etd/5484	FALSE
allium scorodoprasum	allium scorodoprasum	0	low_restriction	narrow corolla opening; petals somewhat enclosing	https://www.inaturalist.org/taxa/1478580-Allium-scorodoprasum			FALSE
allium subhirsutum	allium subhirsutum	0	unrestrictive	open, exposed reproductive organs	https://www.inaturalist.org/taxa/244029-Allium-subhirsutum			FALSE
allium textile	allium textile	0	low_restriction	narrow corolla opening; petals somewhat enclosing	https://www.inaturalist.org/taxa/148940-Allium-textile			TRUE
allium thunbergii	allium thunbergii	0	unrestrictive	open, exposed reproductive organs	https://www.inaturalist.org/taxa/55504-Allium-thunbergii/browse_photos			TRUE
allium wallichii	allium wallichii	0	unrestrictive	open, exposed reproductive organs	https://www.inaturalist.org/taxa/505726-Allium-wallichii	SC	Lanuza et al. 2023	FALSE
allograpta exotica								FALSE
alocasia odora	alocasia odora	0	low_restriction	exposed reproductive organs slightly enclosed within a spathe	https://www.inaturalist.org/taxa/362126-Alocasia-odora	SC	Lanuza et al. 2023	TRUE
alopecurus								FALSE
alopecurus pratensis	alopecurus pratensis	1	unrestrictive	grass	https://www.inaturalist.org/taxa/71141-Alopecurus-pratensis			TRUE
alophia								FALSE
alophia lahue	herbertia lahue							FALSE
alpinia								FALSE
alpinia formosana	alpinia formosana	0	moderate_restriction	short_tube	https://www.inaturalist.org/taxa/545105-Alpinia-formosana	SC	Lanuza et al. 2023	TRUE
alpinia intermedia	alpinia intermedia	0	moderate_restriction	short_tube	https://www.inaturalist.org/taxa/545106-Alpinia-intermedia	SC	Lanuza et al. 2023	TRUE
alpinia sp1 m pl 044								TRUE
alstroemeria								FALSE
alstroemeria aurea	alstroemeria aurea	0	low_restriction	open funnelform	https://www.inaturalist.org/taxa/410471-Alstroemeria-aurea	SC	Pollen limitation dataset	TRUE
alternanthera								FALSE
alyssum maritimum	lobularia maritima	0	unrestrictive	open, exposed reproductive organs	https://www.inaturalist.org/taxa/56992-Lobularia-maritima			TRUE
alyssum sp.								TRUE
amaranthaceae								FALSE
amaranthus spinosus	amaranthus spinosus	0	unrestrictive	inconspicuous, exposed reproductive organs	https://www.inaturalist.org/taxa/62917-Amaranthus-spinosus	SC	Lanuza et al. 2023	FALSE
ambrosia sp.								FALSE
ambrosia trifida	ambrosia trifida	0	low_restriction	capitulum	https://www.inaturalist.org/taxa/53034-Ambrosia-trifida	SC	Lanuza et al. 2023	FALSE
amelanchier								FALSE
amelanchier canadensis	amelanchier canadensis	0	unrestrictive	open, exposed reproductive organs	https://www.inaturalist.org/taxa/1538088-Amelanchier-canadensis	SI	Lanuza et al. 2023	FALSE
amelanchier pumila	amelanchier pumila							TRUE
ammannia coccinea	ammannia coccinea							FALSE
amoebophyllum								FALSE
amorpha								FALSE
amorpha canescens	amorpha canescens	0	moderate_restriction	short tube (papilionaceous), exposed reproductive organs	https://www.inaturalist.org/taxa/158286-Amorpha-canescens	SC	Lanuza et al. 2023	TRUE
amorpha fruticosa	amorpha fruticosa	1	moderate_restriction	short tube (papilionaceous), exposed reproductive organs	https://www.inaturalist.org/taxa/57356-Amorpha-fruticosa	SC	Lanuza et al. 2023	FALSE
ampelopsis brevipedunculata		0	unrestrictive	open, exposed reproductive organs	https://www.inaturalist.org/taxa/457553-Ampelopsis-glandulosa-brevipedunculata			FALSE
ampetopsis brevipedunculata								TRUE
amphicarpa pitcheri								FALSE
amphicarpaea bracteata	amphicarpaea bracteata							FALSE
amphiprion akallopisos								FALSE
amphiprion akindynos								FALSE
amphiprion allardi								FALSE
amphiprion bicinctus								FALSE
amphiprion chrysogaster								FALSE
amphiprion chrysopterus								FALSE
amphiprion clarkii								FALSE
amphiprion ephippium								FALSE
amphiprion frenatus								FALSE
amphiprion fuscocaudatus								FALSE
amphiprion latezonatus								FALSE
amphiprion latifasciatus								FALSE
amphiprion leucokranos								FALSE
amphiprion mccullochi								FALSE
amphiprion melanopus								FALSE
amphiprion nigripes								FALSE
amphiprion ocellaris								FALSE
amphiprion omanensis								FALSE
amphiprion percula								FALSE
amphiprion perideraion								FALSE
amphiprion polymnus								FALSE
amphiprion rubrocinctus								FALSE
amphiprion sandaracinos								FALSE
amphiprion sebae								FALSE
amphiprion tricinctus								FALSE
amsinckia intermedia		1	moderate_restriction	narrow funnelform	https://www.inaturalist.org/taxa/49141-Amsinckia-menziesii-intermedia			TRUE
amsinckia menziesii	amsinckia menziesii	1	moderate_restriction	short tube	https://www.inaturalist.org/taxa/55436-Amsinckia-menziesii			TRUE
amsinckia menziesii	amsinckia menziesii	1	moderate_restriction	short tube	https://www.inaturalist.org/taxa/55436-Amsinckia-menziesii			TRUE
anacyclus radiatus	anacyclus radiatus	0						FALSE
anadenanthera macrocarpa								FALSE
anagallis								FALSE
anagallis arvensis	lysimachia arvensis		unrestrictive	open, exposed reproductive organs	https://www.inaturalist.org/taxa/791928-Lysimachia-arvensis			FALSE
ananas								FALSE
anaphalis								FALSE
anaphalis margaritacea	anaphalis margaritacea	1	low_restriction	capitulum	https://www.inaturalist.org/taxa/52833-Anaphalis-margaritacea			TRUE
anaphalis nepalensis	anaphalis nepalensis	1	low_restriction	capitulum	https://www.inaturalist.org/taxa/506384-Anaphalis-nepalensis	SI	Lanuza et al. 2023	FALSE
anchusa undulata	anchusa undulata	0	moderate_restriction	narrow funnelform	https://www.inaturalist.org/taxa/336706-Anchusa-undulata			FALSE
anchusa variegata	anchusa variegata	0	moderate_restriction	narrow funnelform	https://www.inaturalist.org/taxa/482721-Anchusa-variegata			FALSE
andrena								FALSE
andromeda glaucophylla	andromeda glaucophylla							TRUE
androsace								FALSE
androsace chamaejasme	androsace chamaejasme	0	low_restriction	narrow corolla opening without tube	https://www.inaturalist.org/taxa/930840-Androsace-chamaejasme			TRUE
androsace septentrionalis	androsace septentrionalis	0	low_restriction	narrow corolla opening without tube	https://www.inaturalist.org/taxa/1414058-Androsace-septentrionalis			TRUE
androsace spinulifera	androsace spinulifera	0	low_restriction	narrow corolla opening without tube	https://www.inaturalist.org/taxa/842395-Androsace-spinulifera	SC	Lanuza et al. 2023	FALSE
andryala pinnatifida	andryala pinnatifida	0						FALSE
aneilema								FALSE
anemone								FALSE
anemone coronaria	anemone coronaria	0	unrestrictive	open, exposed reproductive organs	https://www.inaturalist.org/taxa/244745-Anemone-coronaria			FALSE
anemone coronaria (red colour)	anemone coronaria	0	unrestrictive	open, exposed reproductive organs	https://www.inaturalist.org/taxa/244745-Anemone-coronaria			FALSE
anemone demissa	anemonastrum demissum	0	unrestrictive	open, exposed reproductive organs	https://www.inaturalist.org/taxa/950370-Anemonastrum-demissum			FALSE
anemone drummondii	anemone drummondii	1	unrestrictive	open, exposed reproductive organs	https://www.inaturalist.org/taxa/75440-Anemone-drummondii			TRUE
anemone flaccida	anemonastrum flaccidum	0						FALSE
anemone pavonina	anemone hortensis	0	unrestrictive	open, exposed reproductive organs	https://www.inaturalist.org/taxa/59267-Anemone-hortensis			FALSE
anemone rivularis	eriocapitella rivularis	0	unrestrictive	open, exposed reproductive organs	https://www.inaturalist.org/taxa/950314-Eriocapitella-rivularis			FALSE
anemone rupestris	anemonastrum rupestre	0	unrestrictive	open, exposed reproductive organs	https://www.inaturalist.org/taxa/881544-Anemonastrum-rupestre			FALSE
anemone virginiana	anemone virginiana	0	unrestrictive	open, exposed reproductive organs	https://www.inaturalist.org/taxa/126369-Anemone-virginiana			TRUE
anemonella								FALSE
anemonella thalictroides	anemonella thalictroides							TRUE
anethum								FALSE
anethum graveolens	anethum graveolens							FALSE
angelica								FALSE
angelica archangelica	angelica archangelica							FALSE
angelica arguta	angelica arguta							TRUE
angelica cartilagino-marginata	angelica cartilaginomarginata	0						FALSE
angelica longeradiata	peucedanum longeradiatum							TRUE
angelica polymorpha	angelica polymorpha	0	unrestrictive	open, exposed reproductive organs	https://www.inaturalist.org/taxa/797805-Angelica-polymorpha	SC	Lanuza et al. 2023	TRUE
angelica pubescens	angelica pubescens	0	unrestrictive	open, exposed reproductive organs	https://www.inaturalist.org/taxa/482445-Angelica-pubescens	SC	Lanuza et al. 2023	TRUE
angelica sylvestris	angelica sylvestris	0	unrestrictive	open, exposed reproductive organs	https://www.inaturalist.org/taxa/158380-Angelica-sylvestris	SC	Lanuza et al. 2023	TRUE
angelonia								FALSE
aniseia								FALSE
anisomeles								FALSE
anisotome aromatica	anisotome aromatica	0				SI	Lanuza et al. 2023	FALSE
anisotome flexuosus								FALSE
annona								FALSE
antennaria								FALSE
antennaria alpina	antennaria alpina	1	low_restriction	capitulum	https://www.inaturalist.org/taxa/154163-Antennaria-alpina	SI	Lanuza et al. 2023	TRUE
antennaria dioica	antennaria dioica	0	low_restriction	capitulum	https://www.inaturalist.org/taxa/51893-Antennaria-dioica	SI	Pollen limitation dataset	TRUE
antennaria plantaginifolia	antennaria plantaginifolia	0	low_restriction	capitulum	https://www.inaturalist.org/taxa/119821-Antennaria-plantaginifolia	SI	Lanuza et al. 2023	TRUE
antennaria rosea	antennaria rosea	1	low_restriction	capitulum	https://www.inaturalist.org/taxa/53096-Antennaria-rosea			TRUE
antenoron filiforme								FALSE
anthemis								FALSE
anthemis arvensis	anthemis arvensis	0	low_restriction	capitulum	https://www.inaturalist.org/taxa/52838-Anthemis-arvensis	SC	Grossenbacher et al. 2017	TRUE
anthemis cotula	anthemis cotula	0	low_restriction	capitulum	https://www.inaturalist.org/taxa/52841-Anthemis-cotula	SI	Grossenbacher et al. 2017	TRUE
anthemis tinctoria	cota tinctoria	0	low_restriction	capitulum	https://www.inaturalist.org/taxa/76456-Cota-tinctoria			TRUE
anthericum ramosum	anthericum ramosum	1	unrestrictive	open, exposed reproductive organs	https://www.inaturalist.org/taxa/131848-Anthericum-ramosum			TRUE
anthriscus								FALSE
anthriscus aemula	anthriscus nemorosa							FALSE
anthriscus nitidus								TRUE
anthriscus sylvestris	anthriscus sylvestris							TRUE
anthurium sp1 m sd 019								FALSE
anthurium sp2 m sd 019								FALSE
anthurium sp3 m sd 019								FALSE
anthyllis								FALSE
anthyllis hermanniae	anthyllis hermanniae	0	moderate_restriction	papilionaceous	https://www.inaturalist.org/taxa/500186-Anthyllis-hermanniae			FALSE
anthyllis vulneraria	anthyllis vulneraria	0	moderate_restriction	papilionaceous	https://www.inaturalist.org/taxa/82685-Anthyllis-vulneraria	SC	Pollen limitation dataset	TRUE
anticlea								FALSE
antidesma joponicum	antidesma japonicum							TRUE
antirrhinum								FALSE
apiaceae								FALSE
apiaceae sp.								FALSE
apiaceae undet								TRUE
apios tuberosa	apios americana							FALSE
apis								FALSE
apocynum								FALSE
apocynum androsaemifolium	apocynum androsaemifolium							TRUE
apocynum cannabinum	apocynum cannabinum							TRUE
apodanthera sagitifolia	apodanthera sagittifolia							FALSE
appolonias barbujana								FALSE
aquilegia								FALSE
aquilegia brevistyla	aquilegia brevistyla	0						FALSE
aquilegia buergeriana	aquilegia buergeriana	0	high_restriction	nectar spur	https://www.inaturalist.org/taxa/509386-Aquilegia-buergeriana/browse_photos			TRUE
aquilegia canadensis	aquilegia canadensis	0	high_restriction	nectar spur	WFO (2023): Aquilegia canadensis L. Published on the Internet;http://www.worldfloraonline.org/taxon/wfo-0000541210. Accessed on: 26 May 2023	SC	Lanuza et al. 2023	FALSE
aquilegia candensis	aquilegia canadensis	0	high_restriction	nectar spur	WFO (2023): Aquilegia canadensis L. Published on the Internet;http://www.worldfloraonline.org/taxon/wfo-0000541210. Accessed on: 26 May 2023	SC	Lanuza et al. 2023	TRUE
aquilegia coerulea	aquilegia caerulea	0	high_restriction	nectar spur	https://www.inaturalist.org/taxa/501742-Aquilegia-coerulea/browse_photos			TRUE
aquilegia flavescens	aquilegia flavescens	0	high_restriction	nectar spur	WFO (2023): Aquilegia flavescens S.Watson. Published on the Internet;http://www.worldfloraonline.org/taxon/wfo-0000541318. Accessed on: 26 May 2023			TRUE
aquilegia formosa	aquilegia formosa	0	high_restriction	nectar spur	WFO (2023): Aquilegia formosa Fisch. ex DC. Published on the Internet;http://www.worldfloraonline.org/taxon/wfo-0000541324. Accessed on: 26 May 2023			TRUE
arabidopsis								FALSE
arabis								FALSE
arabis alpina	arabis alpina	0	unrestrictive	open, exposed reproductive organs	https://www.inaturalist.org/taxa/119822-Arabis-hirsuta	SC	Lanuza et al. 2023	TRUE
arabis dentata	murbeckiella pinnatifida		unrestrictive	open, exposed reproductive organs	https://www.inaturalist.org/taxa/515257-Murbeckiella-pinnatifida			FALSE
arabis drummondii	boechera stricta	0	unrestrictive	open, exposed reproductive organs	https://www.inaturalist.org/taxa/75824-Boechera-stricta	SC	Grossenbacher et al. 2017	TRUE
arabis glabra	turritis glabra					SC	Grossenbacher et al. 2017	FALSE
arabis hirsuta	arabis hirsuta	1	unrestrictive	open, exposed reproductive organs	https://www.inaturalist.org/taxa/119822-Arabis-hirsuta	SC	Grossenbacher et al. 2017	TRUE
arabis laevigata	boechera stricta	0	unrestrictive	open, exposed reproductive organs	https://www.inaturalist.org/taxa/75824-Boechera-stricta	SC	Grossenbacher et al. 2017	FALSE
arabis lemmonii	boechera lemmonii	0	unrestrictive	open, exposed reproductive organs	https://www.inaturalist.org/taxa/75797-Boechera-lemmonii/browse_photos			TRUE
arabis lyrata kamtschatica	arabidopsis lyrata	0	unrestrictive	open, exposed reproductive organs	https://www.inaturalist.org/taxa/119826-Arabidopsis-lyrata			TRUE
arabis nuttallii	arabis nuttallii	1	unrestrictive	open, exposed reproductive organs	https://www.inaturalist.org/taxa/158517-Arabis-nuttallii			TRUE
arabis virginica	planodes virginicum		unrestrictive	open, exposed reproductive organs	https://www.inaturalist.org/taxa/78614-Planodes-virginicum/browse_photos			FALSE
arachis								FALSE
aragalus lamberti	oxytropis lambertii	1						FALSE
aralia cordata	aralia cordata	1	unrestrictive	open, exposed reproductive organs	https://www.inaturalist.org/taxa/119830-Aralia-cordata			FALSE
aralta elata	aralia elata	0	unrestrictive	open, exposed reproductive organs	https://www.inaturalist.org/taxa/158549-Aralia-elata			FALSE
arctium								FALSE
arctium								FALSE
arctium lappa	arctium lappa	0	low_restriction	capitulum	https://www.inaturalist.org/taxa/75501-Arctium-lappa	SC	Lanuza et al. 2023	FALSE
arctium minus	arctium minus	0	low_restriction	capitulum	https://www.inaturalist.org/taxa/628297-Argyranthemum-broussonetii	SC	Grossenbacher et al. 2017	FALSE
arctium tomentosum	arctium tomentosum	0	low_restriction	capitulum	https://www.inaturalist.org/taxa/124815-Arctium-tomentosum			TRUE
arctostaphylos								FALSE
arctostaphylos sp.								TRUE
arctostaphylus uva-ursi	arctostaphylos uva-ursi	1						FALSE
arctotheca								FALSE
arctotis								FALSE
ardisia pusilla	ardisia pusilla	1	unrestrictive	open, exposed reproductive organs	https://www.inaturalist.org/taxa/741640-Ardisia-pusilla	SC	Lanuza et al. 2023	TRUE
ardisia quinquegona	ardisia quinquegona							TRUE
ardisia sieboldii	ardisia sieboldii	1	unrestrictive	open, exposed reproductive organs	https://www.inaturalist.org/taxa/430679-Ardisia-sieboldii	SC	Lanuza et al. 2023	TRUE
areca								FALSE
arecaceae								FALSE
arenaria								FALSE
arenaria capillaris	eremogone capillaris	0	unrestrictive	open, exposed reproductive organs	https://www.inaturalist.org/taxa/452473-Eremogone-capillaris			TRUE
arenaria pseudofrigida	arenaria pseudofrigida	1				SC	Lanuza et al. 2023	FALSE
arenaria yunnanensis	arenaria yunnanensis							FALSE
arg.sub								FALSE
argemone								FALSE
argyranthemum								FALSE
argyranthemum broussonetti	argyranthemum broussonetii	0				SI	Grossenbacher et al. 2017	FALSE
argyranthemum frutescencs	argyranthemum frutescens	0				SI	Grossenbacher et al. 2017	FALSE
argyranthemum frutescens	argyranthemum frutescens	0				SI	Grossenbacher et al. 2017	FALSE
argyranthemum teneriffae	argyranthemum tenerifae	0	low_restriction	capitulum	https://www.inaturalist.org/taxa/559063-Argyranthemum-tenerifae			TRUE
arisaema japonicum	arisaema japonicum	0	high_restriction	spathe tube, trapping mechanims	https://www.inaturalist.org/taxa/916925-Arisaema-japonicum			TRUE
arisaema triphyllum	arisaema triphyllum	1	high_restriction	spathe tube, trapping mechanims	https://www.inaturalist.org/taxa/1441600-Arisaema-triphyllum/browse_photos	SI	Lanuza et al. 2023	FALSE
arisarum vulgare	arisarum vulgare							FALSE
aristea								FALSE
aristolochia tomentosa	aristolochia tomentosa	1				SC	Lanuza et al. 2023	FALSE
aristotelia								FALSE
aristotelia chilensis	aristotelia chilensis	0	low_restriction	petals pendant somewhat enclosing	https://www.inaturalist.org/taxa/181593-Aristotelia-chilensis			TRUE
arj.lon								FALSE
arjona tuberosa	arjona tuberosa							FALSE
armeria								FALSE
armeria scabra	armeria scabra	0				SC	Lanuza et al. 2023	FALSE
armeria velutina	armeria velutina	0				SC	Lanuza et al. 2023	FALSE
arnica								FALSE
arnica alpina	arnica montana	1	low_restriction	capitulum	https://www.inaturalist.org/taxa/56229-Arnica-montana	SC	Grossenbacher et al. 2017	TRUE
arnica angustifolia	arnica angustifolia	1	low_restriction	capitulum	https://www.inaturalist.org/taxa/158684-Arnica-angustifolia	SI	Lanuza et al. 2023	TRUE
arnica chamissonis	arnica chamissonis	1	low_restriction	capitulum	https://www.inaturalist.org/taxa/75568-Arnica-chamissonis			TRUE
arnica chamissonis foliosa	arnica chamissonis	1	low_restriction	capitulum	https://www.inaturalist.org/taxa/75568-Arnica-chamissonis			TRUE
arnica cordifolia	arnica cordifolia	1	low_restriction	capitulum	https://www.inaturalist.org/taxa/75569-Arnica-cordifolia			TRUE
arnica fulgens	arnica fulgens	1	low_restriction	capitulum	https://www.inaturalist.org/taxa/75571-Arnica-fulgens	SI	Grossenbacher et al. 2017	TRUE
arnica longifolia	arnica longifolia	1	low_restriction	capitulum	https://www.inaturalist.org/taxa/75574-Arnica-longifolia/browse_photos			TRUE
arnica montana	arnica montana	1				SC	Grossenbacher et al. 2017	FALSE
arnica rydbergii	arnica rydbergii	1	low_restriction	capitulum	https://www.inaturalist.org/taxa/153042-Arnica-rydbergii			TRUE
arnica sp1 m pl 014								FALSE
aronia melanocarpa	aronia melanocarpa							TRUE
arrabidaea								FALSE
arrhenaterum elatius	arrhenatherum elatius							TRUE
artocarpus								FALSE
aruncus dioicus	aruncus dioicus							FALSE
aruncus sylvester	aruncus sylvester							FALSE
as								FALSE
ascerates floridana	asclepias longifolia							FALSE
ascerates viridiflora	asclepias viridiflora	0	high_restriction	gynostegium	https://www.inaturalist.org/taxa/158763-Asclepias-viridiflora			FALSE
asclepias								FALSE
asclepias fascicularis	asclepias fascicularis	0	high_restriction	gynostegium	https://www.inaturalist.org/taxa/56851-Asclepias-fascicularis			TRUE
asclepias halli	asclepias hallii							FALSE
asclepias incarnata	asclepias incarnata	0	high_restriction	gynostegium	https://www.inaturalist.org/observations?place_id=any&taxon_id=125381	SI	Lanuza et al. 2023	FALSE
asclepias purpurascens	asclepias purpurascens		high_restriction	gynostegium	https://www.inaturalist.org/observations?taxon_id=125380			FALSE
asclepias speciosa	asclepias speciosa	0						FALSE
asclepias sullivantii	asclepias sullivantii	0	high_restriction	gynostegium	https://www.inaturalist.org/observations/149766460	SI	Lanuza et al. 2023	FALSE
asclepias syriaca	asclepias syriaca	0	high_restriction	gynostegium	https://www.inaturalist.org/taxa/47911-Asclepias-syriaca	SI	Lanuza et al. 2023	TRUE
asclepias tuberosa	asclepias tuberosa	0	high_restriction	gynostegium	https://www.inaturalist.org/observations?taxon_id=47912	SI	Lanuza et al. 2023	TRUE
asclepias verticillata	asclepias verticillata	0	high_restriction	gynostegium	https://www.inaturalist.org/taxa/125379-Asclepias-verticillata	SI	Lanuza et al. 2023	TRUE
asclepias viridiflora	asclepias viridiflora	0	high_restriction	gynostegium	https://www.inaturalist.org/taxa/158763-Asclepias-viridiflora			TRUE
ashmeadiella aridula astragali								FALSE
asiminia triloba	asimina triloba	0	low_restriction	petals pendant somewhat enclosing	https://www.inaturalist.org/taxa/50897-Asimina-triloba			FALSE
aspalathus								FALSE
asparagus								FALSE
asparagus acutifolius	asparagus acutifolius	1	unrestrictive	open, exposed reproductive organs	https://www.inaturalist.org/taxa/210513-Asparagus-acutifolius			FALSE
asparagus aphyllus	asparagus aphyllus	1						FALSE
asparagus officinalis	asparagus officinalis	0	low_restriction	petals pendant somewhat enclosing	https://www.inaturalist.org/taxa/60265-Asparagus-officinalis	SI	Lanuza et al. 2023	FALSE
asparagus schoberioides	asparagus schoberioides	0	unrestrictive	open, exposed reproductive organs	https://www.inaturalist.org/taxa/482942-Asparagus-schoberioides/browse_photos			TRUE
asperula cynanchica		1	moderate_restriction	narrow funnelform	https://www.inaturalist.org/taxa/84325-Asperula-cynanchica			TRUE
asphodelus								FALSE
asphodelus aestivus	asphodelus aestivus	1	unrestrictive	open, exposed reproductive organs	https://www.inaturalist.org/taxa/141262-Asphodelus-aestivus	SC	Pollen limitation dataset	FALSE
aspilia								FALSE
aster								FALSE
aster ageratoides	aster ageratoides	1	low_restriction	capitulum	https://www.inaturalist.org/taxa/371636-Aster-ageratoides	SI	Lanuza et al. 2023	TRUE
aster ageratoides amplexifolius	aster ageratoides	1	low_restriction	capitulum	https://www.inaturalist.org/taxa/371636-Aster-ageratoides	SI	Lanuza et al. 2023	TRUE
aster ageratoides ovatus	aster ageratoides	1	low_restriction	capitulum	https://www.inaturalist.org/taxa/371636-Aster-ageratoides	SI	Lanuza et al. 2023	TRUE
aster anomalus	symphyotrichum anomalum	1	low_restriction	capitulum	https://www.inaturalist.org/taxa/154545-Symphyotrichum-anomalum			FALSE
aster asa-grayi	aster asa-grayi	0	low_restriction	capitulum	https://www.inaturalist.org/taxa/1600578-Aster-asagrayi			TRUE
aster chilensis	symphyotrichum chilense	1	low_restriction	capitulum	https://www.inaturalist.org/taxa/56861-Symphyotrichum-chilense			TRUE
aster diplostephioides	aster diplostephioides	0	low_restriction	capitulum	https://www.inaturalist.org/taxa/741913-Aster-diplostephioides	SI	Lanuza et al. 2023	FALSE
aster ericoides villosus	symphyotrichum ericoides	0	low_restriction	capitulum	https://www.inaturalist.org/taxa/126654-Symphyotrichum-ericoides	SI	Grossenbacher et al. 2017	FALSE
aster foliaceus	symphyotrichum foliaceum	1						FALSE
aster glehni	aster glehnii	0	low_restriction	capitulum	https://www.inaturalist.org/taxa/543750-Aster-glehnii			TRUE
aster lateriflorus	symphyotrichum lateriflorum	1	low_restriction	capitulum	https://www.inaturalist.org/taxa/122249-Symphyotrichum-lateriflorum			FALSE
aster multiflorus								FALSE
aster novaeangliae	symphyotrichum novae-angliae	0				SI	Grossenbacher et al. 2017	FALSE
aster occidentalis occidentalis	symphyotrichum spathulatum	1	low_restriction	capitulum	https://www.inaturalist.org/taxa/79302-Symphyotrichum-spathulatum			TRUE
aster oreophilus	aster oreophilus							FALSE
aster paniculatus	aster paniculatus							FALSE
aster porteri	symphyotrichum porteri	1	low_restriction	capitulum	https://www.inaturalist.org/taxa/169478-Symphyotrichum-porteri			TRUE
aster sagittifolius	symphyotrichum undulatum	1	low_restriction	capitulum	https://www.inaturalist.org/taxa/126656-Symphyotrichum-undulatum			FALSE
aster salicifolius	aster salicifolius							FALSE
aster souliei	aster souliei	0	low_restriction	capitulum	https://www.inaturalist.org/taxa/506461-Aster-souliei	SI	Lanuza et al. 2023	FALSE
aster subulatus	symphyotrichum subulatum	0	low_restriction	capitulum	https://www.inaturalist.org/taxa/64208-Symphyotrichum-subulatum	SC	Grossenbacher et al. 2017	FALSE
aster turbinellus	symphyotrichum turbinellum	1	low_restriction	capitulum	https://www.inaturalist.org/taxa/169491-Symphyotrichum-turbinellum	SI	Grossenbacher et al. 2017	FALSE
aster vestitus	aster vestitus							FALSE
aster yunnanensis	aster yunnanensis							FALSE
asteraceae								TRUE
asteraceae sp.								FALSE
asteraceae sp. 2								TRUE
asteraceae sp. 4								TRUE
asteraceae sp. 5								TRUE
asteraceae undet								TRUE
astilbe								FALSE
astilbe thunbergii	astilbe thunbergii							TRUE
astragalus								FALSE
astragalus alpinus	astragalus alpinus	0	moderate_restriction	papilionaceous	https://www.inaturalist.org/taxa/130478-Astragalus-alpinus	SI	Lanuza et al. 2023	TRUE
astragalus australis	astragalus australis	1	moderate_restriction	papilionaceous	https://www.inaturalist.org/taxa/158837-Astragalus-australis			TRUE
astragalus canadensis	astragalus canadensis	0	high_restriction	papilionaceous, long tube	https://www.inaturalist.org/taxa/75631-Astragalus-canadensis	SI	Lanuza et al. 2023	FALSE
astragalus drummondi	astragalus drummondii	1						FALSE
astragalus glycyphyllos	astragalus glycyphyllos	0	high_restriction	papilionaceous, long tube	https://www.inaturalist.org/taxa/158900-Astragalus-glycyphyllos			TRUE
astragalus mexicanus								FALSE
astragalus miser	astragalus miser	1	moderate_restriction	papilionaceous	https://www.inaturalist.org/taxa/139642-Astragalus-miser			TRUE
astragalus monspessulanus	astragalus monspessulanus	0	moderate_restriction	papilionaceous	https://www.inaturalist.org/taxa/334737-Astragalus-monspessulanus			FALSE
astragalus pullus	astragalus pullus							FALSE
astragalus sinicus	astragalus sinicus	0	moderate_restriction	papilionaceous	https://www.inaturalist.org/taxa/355813-Astragalus-sinicus			TRUE
astragalus sp.								FALSE
astragalus sp1 m pl 001								FALSE
astrantia								FALSE
asystasia								FALSE
athanasia								FALSE
atriplex lentiformis	atriplex lentiformis	0	unrestrictive	open, exposed reproductive organs	https://www.inaturalist.org/taxa/58118-Atriplex-lentiformis			TRUE
aubrieta								FALSE
aucuba japonica	aucuba japonica	1	unrestrictive	open, exposed reproductive organs	https://www.inaturalist.org/taxa/56206-Aucuba-japonica	SI	Pollen limitation dataset	TRUE
aureliana sp1 m sd 022								FALSE
avicennia								FALSE
ayenia								FALSE
azadirachta								FALSE
azara								FALSE
azorella monanthos								FALSE
azorina vidalii	azorina vidalii							TRUE
babiana								FALSE
bac.cri								FALSE
baccaurea								FALSE
baccharis								FALSE
baccharis articulata	baccharis articulata	0						FALSE
baccharis coridifolia	baccharis coridifolia	0						FALSE
baccharis pilularis	baccharis pilularis	0	low_restriction	capitulum	https://www.inaturalist.org/taxa/53359-Baccharis-pilularis			TRUE
baccharis salicifolia	baccharis salicifolia	0	low_restriction	capitulum	https://www.inaturalist.org/taxa/57913-Baccharis-salicifolia			TRUE
baccharis tandilensis								FALSE
baccharis trimera	baccharis trimera							TRUE
baillonia								FALSE
balanites								FALSE
ballota								FALSE
ballota acetabulosa	ballota acetabulosa	0	moderate_restriction	short tube	https://www.inaturalist.org/taxa/919264-Pseudodictamnus-acetabulosus			FALSE
balsamorhiza								FALSE
baptisia								FALSE
baptisia australis	baptisia australis	0	moderate_restriction	papilionaceous	https://www.inaturalist.org/taxa/83902-Baptisia-australis			TRUE
baptisia bracteata	baptisia bracteata							FALSE
baptisia leucantha		0						FALSE
barbarea orthoceras	barbarea orthoceras	0	unrestrictive	open, exposed reproductive organs	https://www.inaturalist.org/taxa/52976-Barbarea-orthoceras			TRUE
barleria								FALSE
barringtonia racemosa	barringtonia racemosa							TRUE
barrosoa								FALSE
bartsia alpina	bartsia alpina							TRUE
bastardia								FALSE
bauhinia								FALSE
bauhinia japonica	phanera japonica							TRUE
becium								FALSE
begonia								FALSE
beilschmiedia sp1 m sd 019								FALSE
beilschmiedia sp2 m sd 019								FALSE
belamcanda chinensis	iris domestica							TRUE
bellardia trixago	bellardia trixago							FALSE
bellis								FALSE
bellis annua	bellis annua	0	low_restriction	capitulum	https://www.inaturalist.org/taxa/189743-Bellis-annua/browse_photos			FALSE
bellis perennis	bellis perennis	0	low_restriction	capitulum	https://www.inaturalist.org/taxa/55563-Bellis-perennis			TRUE
benthamida kousa	cornus kousa	0						FALSE
benthamidia japonica	cornus kousa	0	unrestrictive	open, exposed reproductive organs	https://www.inaturalist.org/taxa/128614-Cornus-kousa			TRUE
berberis								FALSE
berberis buxifolia	berberis microphylla	1	unrestrictive	open, exposed reproductive organs	https://www.inaturalist.org/taxa/84707-Berberis-microphylla			TRUE
berberis darwinii	berberis darwinii	0	unrestrictive	open, exposed reproductive organs	https://www.inaturalist.org/taxa/75751-Berberis-darwinii			TRUE
berberis linearifolia	berberis trigona	0						FALSE
berberis thunbergii	berberis thunbergii	0	unrestrictive	open, exposed reproductive organs	https://www.inaturalist.org/taxa/58727-Berberis-thunbergii			TRUE
berkheya								FALSE
berzelia								FALSE
besella rubra	basella alba							TRUE
besleria sp1 m sd 019								FALSE
besseya								FALSE
besseya sp.								TRUE
beta vulgaris		0	unrestrictive	open, exposed reproductive organs	https://www.inaturalist.org/taxa/54498-Beta-vulgaris			TRUE
betonica								FALSE
betonica alopecuros	betonica alopecuros	0	moderate_restriction	short tube	https://www.inaturalist.org/taxa/906090-Betonica-alopecuros			TRUE
betonica officinalis	betonica officinalis	0	moderate_restriction	short tube	https://www.inaturalist.org/taxa/906118-Betonica-officinalis			TRUE
bidens								FALSE
bidens aristosa	bidens aristosa					SI	Grossenbacher et al. 2017	TRUE
bidens bipinnata	bidens bipinnata	1				SC	Grossenbacher et al. 2017	FALSE
bidens connata	bidens connata	1	low_restriction	capitulum	https://www.inaturalist.org/taxa/130988-Bidens-connata	SI	Grossenbacher et al. 2017	FALSE
bidens frondosa	bidens frondosa	1	low_restriction	capitulum	https://www.inaturalist.org/taxa/51712-Bidens-frondosa	SC	Grossenbacher et al. 2017	TRUE
bidens laevis	bidens laevis	0	low_restriction	capitulum	https://www.inaturalist.org/taxa/75766-Bidens-laevis	SI	Grossenbacher et al. 2017	FALSE
bidens pilosa	bidens pilosa	1	low_restriction	capitulum	https://www.inaturalist.org/taxa/50203-Bidens-pilosa	SC	Grossenbacher et al. 2017	TRUE
billbergia amoena	billbergia amoena	0	high_restriction	long narrow tube	https://www.inaturalist.org/taxa/702403-Billbergia-amoena			TRUE
biscutella didyma	biscutella didyma	0	unrestrictive	open, exposed reproductive organs	https://www.inaturalist.org/taxa/450160-Biscutella-didyma/browse_photos	SC	Grossenbacher et al. 2017	FALSE
biscutella laevigata	biscutella laevigata	1	unrestrictive	open, exposed reproductive organs	https://www.inaturalist.org/taxa/130492-Biscutella-laevigata/browse_photos	SI	Grossenbacher et al. 2017	TRUE
bistorta tenuicaulis								FALSE
bituminaria bituminosa	bituminaria bituminosa							FALSE
blackstonia								FALSE
blainvillea								FALSE
blainvillea dichotoma								FALSE
blastus cochinchinensis	blastus cochinchinensis							TRUE
blepharis								FALSE
blepharocalyx								FALSE
blepharodon								FALSE
blephilia ciliata	blephilia ciliata							TRUE
blephilia hirsuta	blephilia hirsuta							FALSE
blumenbachia insignis	blumenbachia insignis							FALSE
boechera stricta	boechera stricta	0	unrestrictive	open, exposed reproductive organs	https://www.inaturalist.org/taxa/75824-Boechera-stricta	SC	Grossenbacher et al. 2017	TRUE
boerhavia								FALSE
boltonia asteroides	boltonia asteroides	0	low_restriction	capitulum	https://www.inaturalist.org/taxa/159305-Boltonia-asteroides			FALSE
bomarea sp1 m pl 068								FALSE
bombus								FALSE
borago								FALSE
borreria								FALSE
bou.spi								FALSE
bouea								FALSE
bougainvillea sp1 m pl 026								FALSE
bourreria								FALSE
bouvardia ternifolia	bouvardia ternifolia	1	high_restriction	long narrow tube	https://www.inaturalist.org/taxa/147990-Bouvardia-ternifolia			TRUE
brachycome sinlcairii	brachyscome							FALSE
brachycome sp1 m pl 019								TRUE
brachyglottis								FALSE
brachyome sinclairii	ophrys brachyotes							FALSE
brachyotum sp1 m pl 068								FALSE
brachyscome								FALSE
brassica								FALSE
brassica								FALSE
brassica campestris	brassica rapa	0	unrestrictive	open, exposed reproductive organs	https://www.inaturalist.org/taxa/53271-Brassica-rapa			TRUE
brassica fruticulosa	brassica fruticulosa	0	unrestrictive	open, exposed reproductive organs	https://www.inaturalist.org/taxa/75868-Brassica-fruticulosa	SI	Grossenbacher et al. 2017	TRUE
brassica sp.								TRUE
brassicaceae								TRUE
brauneria pallida	echinacea pallida	1	low_restriction	capitulum	https://www.inaturalist.org/taxa/127689-Echinacea-pallida	SI	Grossenbacher et al. 2017	FALSE
brauneria purpurea	echinacea purpurea	0	low_restriction	capitulum	https://www.inaturalist.org/taxa/48627-Echinacea-purpurea	SI	Grossenbacher et al. 2017	FALSE
braya sp1 m pl 014								FALSE
bre.mic								FALSE
bredia hirsuta	bredia hirsuta							TRUE
brickelia californica	brickellia californica	0	low_restriction	capitulum	https://www.inaturalist.org/taxa/58803-Brickellia-californica			TRUE
brickelia californica	brickellia californica	0	low_restriction	capitulum	https://www.inaturalist.org/taxa/58803-Brickellia-californica			TRUE
bridelia								FALSE
brodiaea								FALSE
brodiaea elegans	brodiaea elegans							TRUE
bromelia sp1 m pl 071								FALSE
bromeliacea sp1 m sd 022								FALSE
bromeliacea sp2 m sd 022								FALSE
bromus								FALSE
bruguiera								FALSE
brunia								FALSE
buchnera								FALSE
bud.men								FALSE
buddleia davidii	buddleja davidii	1	high_restriction	long narrow tube	https://www.inaturalist.org/taxa/75916-Buddleja-davidii			TRUE
buddleja								FALSE
bunchosia sp1 m sd 019								FALSE
bunias								FALSE
bunium bulbocastanum	bunium bulbocastanum							TRUE
buphthalmum salicifolium	buphthalmum salicifolium							TRUE
buphthalmum salicifolium	buphthalmum salicifolium							TRUE
bupleurum								FALSE
burchellia								FALSE
burmeistera sp1 m sd 019								FALSE
bursera								FALSE
butea								FALSE
butia								FALSE
byrsonima								FALSE
byrsonima sp1 m pl 040								FALSE
c. ascendens								FALSE
c. vulgare	echium vulgare	1				SC	Pollen limitation dataset	FALSE
cabomba								FALSE
cacalia adenostyloides	parasenecio adenostyloides	0	moderate_restriction	capitulum with longer tube, exposed reproductive organs	https://www.inaturalist.org/taxa/635709-Parasenecio-adenostyloides			TRUE
cacalia atriplicifolia	arnoglossum atriplicifolium	0	low_restriction	capitulum	https://www.inaturalist.org/taxa/146715-Arnoglossum-atriplicifolium			FALSE
cacalia delphiniifolia	japonicalia delphiniifolia	0						FALSE
cacalia hastata farfaraefolia	parasenecio hastatus	0	low_restriction	capitulum	https://www.inaturalist.org/taxa/429307-Parasenecio-hastatus			TRUE
cacalia reniformis	arnoglossum reniforme	0	low_restriction	capitulum	https://www.inaturalist.org/taxa/359187-Arnoglossum-reniforme			FALSE
cacalia tuberosa	krigia dandelion	1	low_restriction	capitulum	https://www.inaturalist.org/taxa/53862-Krigia-dandelion			FALSE
caesalpinia								FALSE
cakile								FALSE
calamagrostis arundinacea	calamagrostis arundinacea	0	unrestrictive	open, grass	https://www.inaturalist.org/taxa/488787-Calamagrostis-arundinacea			FALSE
calamintha acinos	clinopodium acinos	0	moderate_restriction	short tube	https://www.inaturalist.org/taxa/204272-Clinopodium-acinos			TRUE
calamintha clinopodium	clinopodium vulgare	0	moderate_restriction	short tube	https://www.inaturalist.org/taxa/84281-Clinopodium-vulgare			TRUE
calandrinia sericea								FALSE
calandrinia uspallatensis								FALSE
calathea zingiberea								FALSE
calceolaria crenatiflora	calceolaria crenatiflora	0	moderate_restriction	short tube	https://www.inaturalist.org/taxa/343812-Calceolaria-crenatiflora			TRUE
calceolaria indet								FALSE
calceolaria sp.								FALSE
calea								FALSE
calendula								FALSE
calendula arvensis	calendula arvensis	1	low_restriction	capitulum	https://www.inaturalist.org/taxa/59260-Calendula-arvensis	SC	Grossenbacher et al. 2017	FALSE
calendula officinalis	calendula officinalis	1	low_restriction	capitulum	https://www.inaturalist.org/taxa/75931-Calendula-officinalis/browse_photos			TRUE
callicarpa								FALSE
callicarpa japonica	callicarpa japonica	0	moderate_restriction	narrow funnelform	https://www.inaturalist.org/taxa/371978-Callicarpa-japonica	SI	Lanuza et al. 2023	TRUE
callirhoe								FALSE
calluna								FALSE
calluna vulgaris	calluna vulgaris							FALSE
calochortus								FALSE
calochortus gunnisoni	calochortus gunnisonii	0						FALSE
calochortus luteus	calochortus luteus	0	unrestrictive	open, exposed reproductive organs	https://www.inaturalist.org/taxa/51077-Calochortus-luteus			TRUE
calopogon pulchellus	calopogon tuberosus	0	moderate_restriction	labellum triggering	https://www.inaturalist.org/taxa/82578-Calopogon-tuberosus			TRUE
calotropis								FALSE
caltha								FALSE
caltha leptosepala	caltha leptosepala	1				SC	Pollen limitation dataset	FALSE
caltha palustris	caltha palustris	1						FALSE
caltha palustris	caltha palustris	1	unrestrictive	open, exposed reproductive organs	https://www.inaturalist.org/taxa/56224-Caltha-palustris			TRUE
calydorea								FALSE
calylophus								FALSE
calyptridium umbellatum	cistanthe umbellata	1	unrestrictive	open, exposed reproductive organs	https://www.inaturalist.org/taxa/127100-Calyptridium-umbellatum			TRUE
calystegia								FALSE
calystegia hederacea	calystegia hederacea	0	low_restriction	campanulate (shallow)	https://www.inaturalist.org/taxa/159724-Calystegia-hederacea	SI	Lanuza et al. 2023	FALSE
calystegia japonica	calystegia pubescens	0	low_restriction	campanulate (shallow)	https://www.inaturalist.org/taxa/204262-Calystegia-pubescens			TRUE
calystegia sepium	calystegia sepium	0	low_restriction	campanulate (shallow)	https://www.inaturalist.org/taxa/57481-Calystegia-sepium	SC	Pollen limitation dataset	TRUE
camassia								FALSE
camassia esculenta	camassia scilloides	0	unrestrictive	open, exposed reproductive organs	https://www.inaturalist.org/taxa/67793-Camassia-scilloides	SC	Lanuza et al. 2023	FALSE
camassia scilloides	camassia scilloides	0	unrestrictive	open, exposed reproductive organs	https://www.inaturalist.org/taxa/67793-Camassia-scilloides	SC	Lanuza et al. 2023	TRUE
camellia								FALSE
camellia japonica	camellia japonica	0	unrestrictive	open, exposed reproductive organs	https://www.inaturalist.org/taxa/83056-Camellia-japonica			TRUE
camellia sasanqua	camellia sasanqua	1	unrestrictive	open, exposed reproductive organs	https://www.inaturalist.org/taxa/126549-Camellia-sasanqua			TRUE
camissonia ovata	camissonia ovata	0	low_restriction	hypanthium, reproductive organs are exposed	https://www.inaturalist.org/taxa/68182-Taraxia-ovata			TRUE
campanula								FALSE
campanula americana	campanula americana	1	unrestrictive	open, exposed reproductive organs	https://www.inaturalist.org/taxa/159769-Campanulastrum-americanum/browse_photos	SC	Lanuza et al. 2023	FALSE
campanula cf rapunculoides	legousia pentagonia	0	unrestrictive	open, exposed reproductive organs	https://www.inaturalist.org/taxa/513502-Legousia-pentagonia			TRUE
campanula cochleariifolia	campanula cochleariifolia	1	low_restriction	campanulate (shallow)	https://www.inaturalist.org/taxa/336223-Campanula-cochleariifolia/browse_photos			TRUE
campanula drabifolia	campanula drabifolia	1						FALSE
campanula drabifolia subsp. drabifolia	campanula drabifolia	1	moderate_restriction	campanulate (deep/narrow)	https://www.inaturalist.org/taxa/882853-Campanula-drabifolia			FALSE
campanula gieseckiana	campanula giesekiana	1	low_restriction	campanulate (shallow)	https://www.inaturalist.org/taxa/543632-Campanula-giesekiana			TRUE
campanula parryi	campanula parryi	1	unrestrictive	open, exposed reproductive organs	https://www.inaturalist.org/taxa/159762-Campanula-parryi			TRUE
campanula patula	campanula patula	0	low_restriction	campanulate (shallow)	https://www.inaturalist.org/taxa/159763-Campanula-patula/browse_photos			TRUE
campanula punctata	campanula punctata	1	moderate_restriction	campanulate (deep/narrow)	https://www.inaturalist.org/taxa/128781-Campanula-punctata/browse_photos			TRUE
campanula rapunculoides	campanula rapunculoides	1	low_restriction	campanulate (shallow)	https://www.inaturalist.org/taxa/85321-Campanula-rapunculoides			TRUE
campanula rotundifolia	campanula rotundifolia	1	low_restriction	campanulate (shallow)	https://www.inaturalist.org/taxa/62312-Campanula-rotundifolia	SC	Lanuza et al. 2023	TRUE
campanula scheuchzeri	campanula scheuchzeri	1	low_restriction	campanulate (shallow)	https://www.inaturalist.org/taxa/62312-Campanula-rotundifolia/browse_photos			TRUE
campomanesia								FALSE
camponotus								FALSE
campsis grandiflora	campsis grandiflora							TRUE
campsis radicans	campsis radicans							TRUE
camptosema								FALSE
campuloclinium								FALSE
canna								FALSE
canna glauca	canna glauca	0						FALSE
canna sp.								FALSE
canna sp1 m pl 026								FALSE
caperonia								FALSE
capnoides aureum	corydalis aurea	0						FALSE
capparis ovata	capparis spinosa	1						FALSE
capparis spinosa var. inermis	capparis orientalis	1	unrestrictive	open, exposed reproductive organs	https://www.inaturalist.org/taxa/545878-Capparis-orientalis			FALSE
capraria								FALSE
capsella								FALSE
capsella bursa-pastoris	capsella bursa-pastoris					SC	Grossenbacher et al. 2017	TRUE
capsicum								FALSE
cardamine								FALSE
cardamine angustata angustata	cardamine angustata	1	unrestrictive	open, exposed reproductive organs	https://www.inaturalist.org/taxa/127680-Cardamine-angustata	SC	Grossenbacher et al. 2017	TRUE
cardamine bulbosa	cardamine bulbosa	1	unrestrictive	open, exposed reproductive organs	https://www.inaturalist.org/taxa/159830-Cardamine-bulbosa	SC	Lanuza et al. 2023	FALSE
cardamine californica	cardamine californica	1	unrestrictive	open, exposed reproductive organs	https://www.inaturalist.org/taxa/49651-Cardamine-californica			TRUE
cardamine enneaphyllos	cardamine enneaphyllos	1	unrestrictive	open, exposed reproductive organs	https://www.inaturalist.org/taxa/461263-Cardamine-enneaphyllos			TRUE
cardamine hirsuta	cardamine hirsuta	0	unrestrictive	open, exposed reproductive organs	https://www.inaturalist.org/taxa/55829-Cardamine-hirsuta	SC	Grossenbacher et al. 2017	TRUE
cardamine pratensis	cardamine pratensis	1	unrestrictive	open, exposed reproductive organs	https://www.inaturalist.org/taxa/54531-Cardamine-pratensis	SI	Grossenbacher et al. 2017	TRUE
cardamine regeliana	cardamine scutata	1	unrestrictive	open, exposed reproductive organs	https://www.inaturalist.org/taxa/429294-Cardamine-scutata	SC	Grossenbacher et al. 2017	TRUE
cardamine tanakae	cardamine tanakae		unrestrictive	open, exposed reproductive organs	https://www.inaturalist.org/taxa/1039215-Cardamine-tanakae			FALSE
cardamine tyrata	cardamine lyrata		unrestrictive	open, exposed reproductive organs	https://www.inaturalist.org/taxa/817526-Cardamine-lyrata	SI	Grossenbacher et al. 2017	TRUE
cardaminopsis arenosa	arabidopsis arenosa	1	unrestrictive	open, exposed reproductive organs	https://www.inaturalist.org/taxa/371920-Arabidopsis-arenosa	SI	Grossenbacher et al. 2017	TRUE
cardaria draba	lepidium draba	1	unrestrictive	open, exposed reproductive organs	https://www.inaturalist.org/taxa/63352-Lepidium-draba	SI	Grossenbacher et al. 2017	FALSE
cardiandra alternifolia	hydrangea alternifolia							FALSE
cardiospermum								FALSE
carduus								FALSE
carduus acanthoides	carduus acanthoides	0	low_restriction	capitulum	https://www.inaturalist.org/taxa/870088-Carduus-hamulosus	SC	Grossenbacher et al. 2017	TRUE
carduus cf crispus	cirsio-carduus cirsiformis							TRUE
carduus crispus	carduus crispus	0	low_restriction	capitulum	https://www.inaturalist.org/taxa/159854-Carduus-crispus	SC	Lanuza et al. 2023	FALSE
carduus defloratus	carduus defloratus	0	low_restriction	capitulum	https://www.inaturalist.org/taxa/448073-Carduus-defloratus			TRUE
carduus hookerianus	cirsium hookerianum	0						FALSE
carduus nutans	carduus nutans	0	low_restriction	capitulum	https://www.inaturalist.org/taxa/76007-Carduus-nutans	SC	Grossenbacher et al. 2017	TRUE
carduus pycnocephalus	carduus pycnocephalus	1	low_restriction	capitulum	https://www.inaturalist.org/taxa/52990-Carduus-pycnocephalus	SC	Grossenbacher et al. 2017	TRUE
carduus pycnocephalus subsp. albidus		1	low_restriction	capitulum	https://www.inaturalist.org/taxa/514837-Carduus-pycnocephalus-albidus			FALSE
carduus tenuiflorus	carduus tenuiflorus	1				SC	Grossenbacher et al. 2017	FALSE
carduus thoermeri								FALSE
carex curvicollis	carex curvicollis	1	unrestrictive	exposed reproductive organs, grass-like	https://www.inaturalist.org/taxa/470262-Carex-curvicollis			FALSE
carica								FALSE
carlina acaulis	carlina acaulis	0	low_restriction	capitulum	https://www.inaturalist.org/taxa/56299-Carlina-acaulis			TRUE
carlina vulgaris	carlina vulgaris	0	low_restriction	capitulum	https://www.inaturalist.org/taxa/118834-Carlina-vulgaris			TRUE
carmichaelia angusta	carmichaelia odorata	0						FALSE
carpesium divaricatum	carpesium divaricatum	1						FALSE
carpobrotus affinis acinaciformis								TRUE
carpobrotus affinis acinaciformis								TRUE
carpobrotus sp1 m pl 058								TRUE
carum								FALSE
carum carvi	carum carvi							TRUE
caryopteris								FALSE
caryopteris divaricata	tripora divaricata							FALSE
casearia								FALSE
cassia								FALSE
cassia chamaecrista	chamaecrista chamaecristoides	0						FALSE
cassia marilandica	senna marylandica							FALSE
cassia picta								FALSE
cassia sp.								FALSE
cassia sp1 m pl 026								FALSE
cassia sp1 m pl 035								FALSE
cassinia fulvida	cassinia fulvida							FALSE
cassinia vauvilliersi	cassinia vauvilliersii							FALSE
cassinia vauvilliersii	cassinia vauvilliersii							FALSE
cassinopsis								FALSE
cassiope hypnoides	harrimanella hypnoides							TRUE
cassiope tetragona	cassiope tetragona							TRUE
castalia tuberosa								FALSE
castanea crenata	castanea crenata	0	unrestrictive	open, exposed reproductive organs	https://www.inaturalist.org/taxa/122786-Castanea-crenata			TRUE
castanopsis sieboldii	castanopsis sieboldii							TRUE
castela								FALSE
castilleia miniata	castilleja miniata	1						FALSE
castilleja								FALSE
castilleja coccinea	castilleja coccinea	1	high_restriction	long tube	https://www.inaturalist.org/taxa/49342-Castilleja-coccinea	SC	Lanuza et al. 2023	FALSE
castilleja miniata	castilleja miniata	1	high_restriction	long tube	https://www.inaturalist.org/observations/127389739			TRUE
castilleja miniata miniata	castilleja miniata	1	high_restriction	long tube	https://www.inaturalist.org/observations/127389739			TRUE
castilleja montigena								TRUE
castilleja montigena								TRUE
castilleja occidentalis	castilleja occidentalis	0	high_restriction	long tube	https://www.inaturalist.org/taxa/117497-Castilleja-occidentalis			TRUE
castilleja rhexifolia	castilleja rhexifolia	0	high_restriction	long tube	https://www.inaturalist.org/taxa/117513-Castilleja-rhexiifolia/browse_photos			TRUE
castilleja scorzonerifolia	castilleja scorzonerifolia	0	high_restriction	long tube	https://www.inaturalist.org/taxa/276141-Castilleja-scorzonerifolia			TRUE
castilleja sp.								TRUE
castilleja sulphurea	castilleja sulphurea	0	high_restriction	long tube	https://www.inaturalist.org/taxa/160222-Castilleja-septentrionalis/browse_photos			TRUE
castilleja tenuiflora	castilleja tenuiflora	0	high_restriction	long tube	https://www.inaturalist.org/taxa/143148-Castilleja-tenuiflora			TRUE
caulophyllum thalictroides	caulophyllum thalictroides							FALSE
cavendishia sp1 m sd 019								FALSE
cayaponia sp1 m sd 022								FALSE
cayaponia sp1 m sd 022								FALSE
cayratia japonica								TRUE
ceanothus								FALSE
ceanothus americanus	ceanothus americanus	0				SI	Lanuza et al. 2023	FALSE
ceanothus hearstiorum	ceanothus hearstiorum							TRUE
ceanothus sp.								TRUE
ceanothus velutinus	ceanothus velutinus	0	moderate_restriction	narrow funnelform	https://www.inaturalist.org/taxa/64043-Ceanothus-velutinus			TRUE
ceballosia fruticosa								FALSE
cecropia								FALSE
cedronella canariensis	cedronella canariensis							FALSE
ceiba								FALSE
celastrus scandens	celastrus scandens							FALSE
celmisia armstrongii	celmisia armstrongii	0				SI	Lanuza et al. 2023	FALSE
celmisia coriacea	celmisia coriacea	0				SI	Lanuza et al. 2023	FALSE
celmisia discolor	celmisia discolor	0				SI	Lanuza et al. 2023	FALSE
celmisia gracilenta	celmisia gracilenta	0				SI	Lanuza et al. 2023	FALSE
celmisia laricifolia	celmisia laricifolia	0				SI	Lanuza et al. 2023	FALSE
celmisia lyalii	celmisia lyallii	0						FALSE
celmisia petiolata	celmisia petiolata							FALSE
celmisia sessiliflora	celmisia sessiliflora	0				partially_SC	Lanuza et al. 2023	FALSE
celmisia spectabilis	celmisia spectabilis	0				SI	Lanuza et al. 2023	FALSE
celtis								FALSE
cen.sol								FALSE
centaurea								FALSE
centaurea calcitrapa	centaurea calcitrapa	0	low_restriction	capitulum	https://www.inaturalist.org/taxa/56865-Centaurea-calcitrapa			TRUE
centaurea cyanus	centaurea cyanus					SI	Grossenbacher et al. 2017	TRUE
centaurea jacea	centaurea jacea	1	low_restriction	capitulum	https://www.inaturalist.org/taxa/1557115-Centaurea-jacea	SI	Grossenbacher et al. 2017	TRUE
centaurea nigra	centaurea nigra	1	low_restriction	capitulum	https://www.inaturalist.org/taxa/126575-Centaurea-nigra	SI	Grossenbacher et al. 2017	TRUE
centaurea orphanidea	centaurea orphanidea	0						FALSE
centaurea orphanidea subsp. orphanidea	centaurea orphanidea	0	low_restriction	capitulum	https://www.inaturalist.org/taxa/521920-Centaurea-orphanidea			FALSE
centaurea raphanina	centaurea raphanina	0						FALSE
centaurea raphanina subsp. mixta		0	low_restriction	capitulum	https://www.inaturalist.org/taxa/521601-Centaurea-raphanina-mixta			FALSE
centaurea scabiosa	centaurea scabiosa	0	low_restriction	capitulum	https://www.inaturalist.org/taxa/84344-Centaurea-scabiosa	SI	Grossenbacher et al. 2017	TRUE
centaurea solstitialis	centaurea solstitialis	0	low_restriction	capitulum	https://www.inaturalist.org/taxa/52588-Centaurea-solstitialis	SI	Grossenbacher et al. 2017	TRUE
centaurium								FALSE
centaurium davyi	zeltnera davyi							TRUE
centranthus								FALSE
centratherum								FALSE
centropogon sp1 m pl 068								FALSE
centrosema								FALSE
cephalantera falcata	cephalanthera falcata	0	moderate_restriction	open funnelform-ish	https://www.inaturalist.org/taxa/127956-Cephalanthera-falcata			TRUE
cephalanthus occidentalis	cephalanthus occidentalis							TRUE
cephalaria								FALSE
cer.arv								FALSE
cerastium								FALSE
cerastium alpinum	cerastium alpinum	1	unrestrictive	open, exposed reproductive organs	https://www.inaturalist.org/taxa/144185-Cerastium-alpinum/browse_photos	partially_SC	Lanuza et al. 2023	TRUE
cerastium arcticum	cerastium arcticum	1				partially_SC	Lanuza et al. 2023	FALSE
cerastium arvense	cerastium arvense	1	unrestrictive	open, exposed reproductive organs	https://www.inaturalist.org/taxa/50851-Cerastium-arvense	SI	Lanuza et al. 2023	TRUE
cerastium beeringianum	cerastium beeringianum	1	unrestrictive	open, exposed reproductive organs	https://www.inaturalist.org/taxa/76218-Cerastium-beeringianum			TRUE
cerastium fontanum	cerastium fontanum	1	unrestrictive	open, exposed reproductive organs	https://www.inaturalist.org/taxa/53307-Cerastium-fontanum	SC	Lanuza et al. 2023	TRUE
cerastium glomeratum	cerastium glomeratum	1	unrestrictive	open, exposed reproductive organs	https://www.inaturalist.org/taxa/52973-Cerastium-glomeratum	SC	Lanuza et al. 2023	FALSE
cerastium holosteoides		1	unrestrictive	open, exposed reproductive organs	https://www.inaturalist.org/taxa/1005385-Cerastium-holosteoides			TRUE
cerastium mollissimum	cerastium mollissimum	0						FALSE
cerastium nutans	cerastium nutans	0	unrestrictive	open, exposed reproductive organs	https://www.inaturalist.org/taxa/53308-Cerastium-nutans	SI	Lanuza et al. 2023	FALSE
cerastium sp.								TRUE
cerastium vulgare								TRUE
cerastium vulgatum	cerastium glomeratum	1	unrestrictive	open, exposed reproductive organs	https://www.inaturalist.org/taxa/52973-Cerastium-glomeratum	SC	Lanuza et al. 2023	FALSE
ceratostigma								FALSE
cerbera manghas	cerbera manghas							TRUE
cercidium								FALSE
cercis canadensis	cercis canadensis	0	moderate_restriction	papilionaceous	https://www.inaturalist.org/taxa/48502-Cercis-canadensis	SI	Lanuza et al. 2023	FALSE
cercis siliquastrum	cercis siliquastrum	0	moderate_restriction	papilionaceous	https://www.inaturalist.org/taxa/153440-Cercis-siliquastrum			TRUE
cereus								FALSE
cestrum sp1 m sd 019								FALSE
chaerophyllum								FALSE
chaerophyllum aureum	chaerophyllum aureum	1	unrestrictive	open, exposed reproductive organs	https://www.inaturalist.org/taxa/359458-Chaerophyllum-aureum			TRUE
chaerophyllum bulbosum	chaerophyllum bulbosum	1	unrestrictive	open, exposed reproductive organs	https://www.inaturalist.org/taxa/54898-Chaerophyllum-bulbosum	SC	Pollen limitation dataset	TRUE
chaerophyllum hirsutum	chaerophyllum hirsutum	1	unrestrictive	open, exposed reproductive organs	https://www.inaturalist.org/taxa/359456-Chaerophyllum-hirsutum			TRUE
chaerophyllum procumbens	chaerophyllum procumbens	0	unrestrictive	open, exposed reproductive organs	https://www.inaturalist.org/taxa/128039-Chaerophyllum-procumbens			FALSE
chaerophyllum temulentum	chaerophyllum temulum	0						FALSE
chaerophyllum temulum	chaerophyllum temulum	0	unrestrictive	open, exposed reproductive organs	https://www.inaturalist.org/taxa/55733-Chaerophyllum-temulum			TRUE
chamaecrista								FALSE
chamaedaphne calyculata	chamaedaphne calyculata							TRUE
chamaedorea sp1 m sd 019								FALSE
chamaemelum fuscatum	chamaemelum fuscatum							TRUE
chamaenerion								FALSE
chamaenerion angustifolium	epilobium angustifolium	0	unrestrictive	open, exposed reproductive organs	https://www.inaturalist.org/taxa/564969-Chamaenerion-angustifolium	SC	Lanuza et al. 2023	TRUE
chamaenerium angustifolium	epilobium angustifolium	0				SC	Lanuza et al. 2023	FALSE
chamaerops								FALSE
chamaerops humilis	chamaerops humilis							FALSE
chamaesyce								FALSE
chamerion								FALSE
chamerion angustifolium	epilobium angustifolium	0	unrestrictive	open, exposed reproductive organs	https://www.inaturalist.org/taxa/564969-Chamaenerion-angustifolium	SC	Lanuza et al. 2023	TRUE
chamerion angustifolius	epilobium angustifolium	0	unrestrictive	open, exposed reproductive organs	https://www.inaturalist.org/taxa/564969-Chamaenerion-angustifolium	SC	Lanuza et al. 2023	TRUE
chamomilla recutita								FALSE
chamomilla suaveolens	matricaria discoidea	0	low_restriction	capitulum	https://www.inaturalist.org/taxa/52992-Matricaria-discoidea	SC	Grossenbacher et al. 2017	TRUE
chaptalia								FALSE
cheiridopsis								FALSE
chelidonium majus	chelidonium majus							TRUE
chenopodium album	chenopodium album	1	unrestrictive	open, exposed reproductive organs	https://www.inaturalist.org/taxa/58127-Chenopodium-album			TRUE
chiococca								FALSE
chiococca alba								FALSE
chione costaricensis								FALSE
chionographis japonica	chamaelirium japonicum	0	unrestrictive	open, exposed reproductive organs	https://www.inaturalist.org/taxa/858337-Chamaelirium-japonicum			TRUE
choisya								FALSE
chondrilla juncea	chondrilla juncea	1	low_restriction	capitulum	https://www.inaturalist.org/taxa/76300-Chondrilla-juncea			FALSE
chondrilla ramosissima	chondrilla ramosissima	0	low_restriction	capitulum	https://www.inaturalist.org/taxa/509646-Chondrilla-ramosissima			FALSE
chromolaena								FALSE
chrysanthemum coronarium	glebionis coronaria					SI	Grossenbacher et al. 2017	FALSE
chrysanthemum leucanthemum								TRUE
chrysanthemum maximum	leucanthemum maximum	1						FALSE
chrysanthia								FALSE
chrysolaena								FALSE
chrysopsis villosa	heterotheca villosa	0						FALSE
cichorium intybus	cichorium intybus					SI	Grossenbacher et al. 2017	TRUE
cicuta maculata	cicuta maculata	0				SC	Lanuza et al. 2023	FALSE
cimicifuga								FALSE
cimicifuga acerina	actaea japonica	0	unrestrictive	open, exposed reproductive organs	https://www.inaturalist.org/taxa/742170-Actaea-japonica			TRUE
cimicifuga simplex	actaea simplex	0	unrestrictive	open, exposed reproductive organs	https://www.inaturalist.org/taxa/742170-Actaea-japonica			TRUE
cimicifuga yunnanensis	actaea yunnanensis	0	unrestrictive	open, exposed reproductive organs	https://www.inaturalist.org/observations?verifiable=true&taxon_id=742179			FALSE
cinnamomum camphora	cinnamomum camphora	0	unrestrictive	open, exposed reproductive organs	https://www.inaturalist.org/taxa/76341-Cinnamomum-camphora			TRUE
cinnamomum doederleinii	cinnamomum doederleinii	0						TRUE
cipura								FALSE
circaea								FALSE
circaea lutetiana	circaea lutetiana	0				SC	Lanuza et al. 2023	FALSE
cirsium								FALSE
cirsium acaule	cirsium acaule	0	low_restriction	capitulum	https://www.inaturalist.org/taxa/70136-Cirsium-acaule	SC	Grossenbacher et al. 2017	TRUE
cirsium altissimum	cirsium altissimum	0	low_restriction	capitulum	https://www.inaturalist.org/taxa/152132-Cirsium-altissimum	partially_SC	Lanuza et al. 2023	FALSE
cirsium arvense	cirsium arvense	0	low_restriction	capitulum	https://www.inaturalist.org/taxa/60132-Cirsium-arvense	SI	Grossenbacher et al. 2017	TRUE
cirsium arvensis								FALSE
cirsium brevicaule	cirsium brevicaule	0	low_restriction	capitulum	https://www.inaturalist.org/taxa/705289-Cirsium-brevicaule			TRUE
cirsium brevicaule	cirsium brevicaule	0	low_restriction	capitulum	https://www.inaturalist.org/taxa/705289-Cirsium-brevicaule			TRUE
cirsium crispus								TRUE
cirsium discolor	cirsium discolor	0	low_restriction	capitulum	https://www.inaturalist.org/taxa/61340-Cirsium-discolor			TRUE
cirsium effusum								TRUE
cirsium eriophoroides	cirsium eriophoroides	0	low_restriction	capitulum	https://www.inaturalist.org/taxa/1484906-Cirsium-eriophoroides			FALSE
cirsium eriophorum	cirsium eriophorum	0	low_restriction	capitulum	https://www.inaturalist.org/taxa/62641-Cirsium-eriophorum			TRUE
cirsium japonicum	cirsium japonicum	0	low_restriction	capitulum	https://www.inaturalist.org/taxa/354344-Cirsium-japonicum			TRUE
cirsium kagamontanum	cirsium kagamontanum	0						FALSE
cirsium lanceolatum	cirsium lanceolatum	1	low_restriction	capitulum	https://www.inaturalist.org/taxa/52989-Cirsium-vulgare	partially_SC	Lanuza et al. 2023	FALSE
cirsium microspicatum	cirsium microspicatum							FALSE
cirsium nipponica	cirsium nipponicum	1	low_restriction	capitulum	https://www.inaturalist.org/taxa/709898-Cirsium-nipponicum			TRUE
cirsium oleraceum	cirsium oleraceum	0	low_restriction	capitulum	https://www.inaturalist.org/taxa/133653-Cirsium-oleraceum	SC	Lanuza et al. 2023	TRUE
cirsium palustre	cirsium palustre	0	low_restriction	capitulum	https://www.inaturalist.org/taxa/160623-Cirsium-palustre	SC	Grossenbacher et al. 2017	TRUE
cirsium pratensis								FALSE
cirsium pumilum	cirsium pumilum	0	low_restriction	capitulum	https://www.inaturalist.org/taxa/160628-Cirsium-pumilum	SI	Lanuza et al. 2023	FALSE
cirsium sieboldii	cirsium sieboldii	0	low_restriction	capitulum	https://www.inaturalist.org/taxa/1122309-Cirsium-sieboldii			TRUE
cirsium suffultum	cirsium suffultum	1	low_restriction	capitulum	https://www.inaturalist.org/taxa/1144810-Cirsium-suffultum			TRUE
cirsium tioganum								TRUE
cirsium undulatum	cirsium undulatum	0	low_restriction	capitulum	https://www.inaturalist.org/taxa/76358-Cirsium-undulatum			TRUE
cirsium vulgare	cirsium vulgare	1	low_restriction	capitulum	https://www.inaturalist.org/taxa/52989-Cirsium-vulgare	SI	Lanuza et al. 2023	TRUE
cissampelos								FALSE
cissus								FALSE
cistus								FALSE
cistus albidus	cistus albidus	0	unrestrictive	open, exposed reproductive organs	https://www.inaturalist.org/taxa/82673-Cistus-albidus	SI	Lanuza et al. 2023	TRUE
cistus libanotis	cistus libanotis	0				SI	Lanuza et al. 2023	FALSE
cistus monspeliensis	cistus monspeliensis	0	unrestrictive	open, exposed reproductive organs	https://www.inaturalist.org/taxa/76363-Cistus-monspeliensis	SI	Lanuza et al. 2023	TRUE
cistus parviflorus	cistus parviflorus	0	unrestrictive	open, exposed reproductive organs	https://www.inaturalist.org/taxa/514645-Cistus-parviflorus			FALSE
cistus salvifolius	cistus salviifolius	0	unrestrictive	open, exposed reproductive organs	https://www.inaturalist.org/taxa/76365-Cistus-salviifolius			TRUE
citrus								FALSE
citrus tachibana	citrus deliciosa	0	unrestrictive	open, exposed reproductive organs	https://www.inaturalist.org/taxa/765426-Citrus-deliciosa			TRUE
cladrastis sikokiana	cladrastis sikokiana							TRUE
clarkia amoena	clarkia amoena	0	unrestrictive	open, exposed reproductive organs	https://www.inaturalist.org/taxa/61048-Clarkia-amoena/browse_photos			TRUE
clarkia purpurea	clarkia purpurea	1	unrestrictive	open, exposed reproductive organs	https://www.inaturalist.org/taxa/51087-Clarkia-purpurea/browse_photos			TRUE
clausena								FALSE
claytonia								FALSE
claytonia lanceolata	claytonia lanceolata	1	unrestrictive	open, exposed reproductive organs	https://www.inaturalist.org/taxa/62584-Claytonia-lanceolata	SC	Pollen limitation dataset	TRUE
claytonia perfoliata	claytonia perfoliata	1	unrestrictive	open, exposed reproductive organs	https://www.inaturalist.org/taxa/52994-Claytonia-perfoliata			TRUE
claytonia virginica	claytonia virginica	1	unrestrictive	open, exposed reproductive organs	https://www.inaturalist.org/taxa/117434-Claytonia-virginica	partially_SC	Lanuza et al. 2023	TRUE
cleanthes brasiliensis	holocheilus brasiliensis							FALSE
cleistocactus								FALSE
clematis								FALSE
clematis akebioides	clematis akebioides							FALSE
clematis apiifolia	clematis apiifolia	0	unrestrictive	open, exposed reproductive organs	https://www.inaturalist.org/taxa/357428-Clematis-apiifolia/browse_photos	SC	Lanuza et al. 2023	FALSE
clematis grata	clematis grata	0	unrestrictive	open, exposed reproductive organs	https://www.inaturalist.org/taxa/568988-Clematis-grata/browse_photos	SC	Lanuza et al. 2023	TRUE
clematis pitcheri	clematis pitcheri	0	moderate_restriction	campanulate (deep/narrow)	https://www.inaturalist.org/taxa/148019-Clematis-pitcheri	SC	Lanuza et al. 2023	FALSE
clematis terniflora	clematis terniflora	1	unrestrictive	open, exposed reproductive organs	https://www.inaturalist.org/taxa/62776-Clematis-terniflora/browse_photos	SC	Lanuza et al. 2023	TRUE
clematis virginiana	clematis virginiana	0	unrestrictive	open, exposed reproductive organs	https://www.inaturalist.org/taxa/62778-Clematis-virginiana	SC	Lanuza et al. 2023	FALSE
clematis vitalba	clematis vitalba	0	unrestrictive	open, exposed reproductive organs	https://www.inaturalist.org/taxa/160697-Clematis-vitalba			TRUE
clementsia rhodantha	sedum rhodanthum							FALSE
cleome								FALSE
cleome serrulata	cleome usambarica	1						FALSE
cleome viscosa								FALSE
clerodendron								FALSE
clerodendron trichotomum	clerodendrum trichotomum							TRUE
clerodendrum								FALSE
clerodendrum trichotomum	clerodendrum trichotomum							TRUE
clethra								FALSE
clethra barbinervis	clethra barbinervis	1	unrestrictive	open, exposed reproductive organs	https://www.inaturalist.org/taxa/430824-Clethra-barbinervis	SC	Lanuza et al. 2023	FALSE
clethra barvinervis	clethra barbinervis	1	unrestrictive	open, exposed reproductive organs	https://www.inaturalist.org/taxa/430824-Clethra-barbinervis	SC	Lanuza et al. 2023	TRUE
clibadium								FALSE
clibadium sp1 m sd 019								FALSE
clibadium sp2 m sd 019								FALSE
clinopodium								FALSE
clinopodium chinense grandiflorum	clinopodium chinense							TRUE
clinopodium megalanthum	clinopodium megalanthum							FALSE
clinopodium micranthum	clinopodium micranthum							FALSE
clinopodium repens	clinopodium repens							FALSE
clinopodium vulgare		0	moderate_restriction	short tube	https://www.inaturalist.org/taxa/84281-Clinopodium-vulgare			TRUE
cnidoscolus								FALSE
coccoloba								FALSE
coccoloba sp1 m pl 041								TRUE
cochlearia groenlandica	cochlearia groenlandica	0				SC	Lanuza et al. 2023	FALSE
cocos								FALSE
codonopsis								FALSE
codonopsis convolvulacea	pseudocodon convolvulaceus							FALSE
codonopsis lanceolata	codonopsis lanceolata	0	moderate_restriction	campanulate (deep)	https://www.inaturalist.org/taxa/366814-Codonopsis-lanceolata	SC	Lanuza et al. 2023	TRUE
coffea								FALSE
colchicum								FALSE
colchicum autumnale	colchicum autumnale							TRUE
coleonema								FALSE
colletia paradoxa	colletia paradoxa							FALSE
collimia linearis	collomia linearis	0	high_restriction	narrow tube	https://www.inaturalist.org/taxa/76416-Collomia-linearis			TRUE
collinsia								FALSE
collinsia								FALSE
collinsia heterophylla	collinsia heterophylla	0	moderate_restriction	short tube	https://www.inaturalist.org/observations?taxon_id=47325			TRUE
collinsia verna	collinsia verna	0	moderate_restriction	short tube	https://www.inaturalist.org/observations?taxon_id=116349	SC	Lanuza et al. 2023	FALSE
collomia tinctoria	collomia tinctoria	0	moderate_restriction	narrow funnelform	https://www.inaturalist.org/taxa/76419-Collomia-tinctoria			TRUE
comandra umbellata	comandra umbellata							FALSE
combretum								FALSE
commelina								FALSE
commelina communis	commelina communis	1	unrestrictive	open, exposed reproductive organs	https://www.inaturalist.org/taxa/52927-Commelina-communis/browse_photos	SC	Pollen limitation dataset	TRUE
commelina erecta	commelina erecta	1	unrestrictive	open, exposed reproductive organs	https://www.inaturalist.org/taxa/53478-Commelina-erecta	SC	Pollen limitation dataset	TRUE
commicarpus								FALSE
con.mic	prunus domestica	1						FALSE
concostegiaspeciosa sp1 m sd 019								FALSE
conicosia								FALSE
conium maculatum	conium maculatum							TRUE
conocarpus								FALSE
conopodium								FALSE
conostomium								FALSE
convolvulus								FALSE
convolvulus althaeoides	convolvulus althaeoides	1	low_restriction	open funnelform	https://www.inaturalist.org/taxa/1521906-Convolvulus-althaeoides	SI	Lanuza et al. 2023	TRUE
convolvulus althaeoides subsp. tenuissimus								FALSE
convolvulus arvensis	convolvulus arvensis	1	low_restriction	open funnelform	https://www.inaturalist.org/taxa/53021-Convolvulus-arvensis	SI	Lanuza et al. 2023	TRUE
convolvulus arvensis	convolvulus arvensis	1	low_restriction	open funnelform	https://www.inaturalist.org/taxa/53021-Convolvulus-arvensis	SI	Lanuza et al. 2023	TRUE
convolvulus cantabrica	convolvulus cantabrica	1	low_restriction	open funnelform	https://www.inaturalist.org/taxa/334575-Convolvulus-cantabrica			FALSE
convolvulus floridus	convolvulus floridus	1						FALSE
convolvulus sepium	calystegia sepium	0	moderate_restriction	narrow funnelform	https://www.inaturalist.org/taxa/57481-Calystegia-sepium	SC	Pollen limitation dataset	FALSE
convolvulus sp1 m pl 050								FALSE
conyza								FALSE
conyza bonariensis	erigeron bonariensis	1	low_restriction	capitulum	https://www.inaturalist.org/taxa/76904-Erigeron-bonariensis	SC	Grossenbacher et al. 2017	TRUE
conyza canadensis	erigeron canadensis	0	low_restriction	capitulum	https://www.inaturalist.org/taxa/76907-Erigeron-canadensis	SC	Grossenbacher et al. 2017	TRUE
corchorus								FALSE
cordia								FALSE
cordia aff. globosa (jacq.) h.b. & k.								FALSE
cordia globosa								FALSE
cordia sp.								FALSE
cordia sp1 m pl 026								FALSE
cordia sp1 m pl 041								TRUE
cordylanthus tenuis	cordylanthus tenuis	0	high_restriction	long narrow tube	https://www.inaturalist.org/taxa/71075-Cordylanthus-tenuis			TRUE
coreopsis								FALSE
coreopsis basalis	coreopsis basalis	0	low_restriction	capitulum	https://www.inaturalist.org/taxa/160885-Coreopsis-basalis	SI	Grossenbacher et al. 2017	TRUE
coreopsis lanceolata	coreopsis lanceolata	0	low_restriction	capitulum	https://www.inaturalist.org/taxa/76444-Coreopsis-lanceolata	SI	Grossenbacher et al. 2017	TRUE
coreopsis palmata	coreopsis palmata	0	low_restriction	capitulum	https://www.inaturalist.org/taxa/130373-Coreopsis-palmata	SI	Lanuza et al. 2023	FALSE
coreopsis tripteris	coreopsis tripteris	0	low_restriction	capitulum	https://www.inaturalist.org/taxa/123957-Coreopsis-tripteris	SI	Grossenbacher et al. 2017	FALSE
coriandrum sativum	coriandrum sativum							TRUE
cornus								FALSE
cornus amomum	cornus amomum	0	moderate_restriction	narrow funnelform	https://www.inaturalist.org/taxa/58749-Cornus-amomum	SI	Lanuza et al. 2023	FALSE
cornus florida	cornus florida	0	unrestrictive	open, exposed reproductive organs	https://www.inaturalist.org/taxa/54777-Cornus-florida	SI	Lanuza et al. 2023	FALSE
cornus paniculata	cornus oblonga	0	unrestrictive	open, exposed reproductive organs	https://www.inaturalist.org/taxa/1179684-Cornus-oblonga			FALSE
corokia cotoneaster	corokia cotoneaster	0				SI	Lanuza et al. 2023	FALSE
corydalis incisa	corydalis incisa	1	high_restriction	nectar spur	https://www.inaturalist.org/taxa/447077-Corydalis-incisa	SC	Lanuza et al. 2023	FALSE
corydalis lineariloba	corydalis lineariloba	0	high_restriction	nectar spur	https://www.inaturalist.org/taxa/876606-Corydalis-lineariloba			TRUE
corydalis pallida	corydalis pallida	0	high_restriction	nectar spur	https://www.inaturalist.org/taxa/461684-Corydalis-pallida	SC	Lanuza et al. 2023	FALSE
cosmos								FALSE
cotoneaster								FALSE
cotula								FALSE
cotula pyrethrifolia	leptinella pyrethrifolia	1						FALSE
coussarea sp1 m sd 019								FALSE
craspedia sp1 m pl 019								TRUE
craspedia uniflora	craspedia uniflora	0				SI	Lanuza et al. 2023	FALSE
crassula								FALSE
crataegus								FALSE
crataegus coccinea	crataegus coccinea	1	unrestrictive	open, exposed reproductive organs	https://www.inaturalist.org/taxa/143915-Crataegus-coccinea			FALSE
crataegus crus-galli	crataegus crus-galli	1	unrestrictive	open, exposed reproductive organs	https://www.inaturalist.org/taxa/54824-Crataegus-crus-galli			FALSE
crataegus mollis	crataegus mollis	1	unrestrictive	open, exposed reproductive organs	https://www.inaturalist.org/taxa/54825-Crataegus-mollis	SC	Lanuza et al. 2023	FALSE
crataegus monogyna	crataegus monogyna	0				SI	Pollen limitation dataset	FALSE
craterostigma								FALSE
crepidiastrum lanceolatum	crepidiastrum lanceolatum	0	low_restriction	capitulum	https://www.inaturalist.org/taxa/709068-Crepidiastrum-lanceolatum			TRUE
crepis								FALSE
crepis acuminata	crepis acuminata	1	low_restriction	capitulum	https://www.inaturalist.org/taxa/76471-Crepis-acuminata			TRUE
crepis aurea	crepis aurea	0	low_restriction	capitulum	https://www.inaturalist.org/taxa/130543-Crepis-aurea			TRUE
crepis biennis	crepis biennis	1	low_restriction	capitulum	https://www.inaturalist.org/taxa/161116-Crepis-biennis			TRUE
crepis capillaris	crepis capillaris	0	low_restriction	capitulum	https://www.inaturalist.org/taxa/54050-Crepis-capillaris	SI	Grossenbacher et al. 2017	TRUE
crepis mollis	crepis mollis							TRUE
crepis paludosa	crepis paludosa					SI	Grossenbacher et al. 2017	TRUE
crepis sp.								FALSE
crepis tectorum	crepis tectorum	0	low_restriction	capitulum	https://www.inaturalist.org/taxa/76480-Crepis-tectorum	SC	Grossenbacher et al. 2017	TRUE
cri.sp1								FALSE
crithmum								FALSE
crithmum maritimum	crithmum maritimum							TRUE
crocosmia								FALSE
crocus cancellatus	crocus cancellatus	0	high_restriction	long tube	https://www.inaturalist.org/taxa/334066-Crocus-cancellatus			FALSE
crocus laevigatus	crocus laevigatus	0	high_restriction	long tube	https://www.inaturalist.org/taxa/343196-Crocus-laevigatus			FALSE
croomia japonica	croomia japonica							TRUE
crotalaria								FALSE
crotalaria pumila								FALSE
crotalaria sagittalis	crotalaria sagittalis	1	moderate_restriction	papilionaceous	https://www.inaturalist.org/taxa/161149-Crotalaria-sagittalis	SC	Lanuza et al. 2023	FALSE
croton								FALSE
croton echioides baill.								FALSE
croton setigerus								FALSE
crupina crupinastrum	crupina crupinastrum							FALSE
cryptantha affinis	cryptantha affinis							TRUE
cryptocarpus								FALSE
cryptotaenia canadensis	cryptotaenia canadensis							FALSE
cryptotaenia japonica	cryptotaenia japonica							FALSE
cucumis sp1 m sd 022								FALSE
cucurbita								FALSE
cucurbita melopepo	cucurbita melopepo							FALSE
cucurbita pepo	cucurbita pepo	0	low_restriction	open funnelform	https://www.inaturalist.org/taxa/1599236-Cucurbita-pepo	SC	Lanuza et al. 2023	FALSE
cullumia								FALSE
cuphea								FALSE
cuphea fruticosa	cuphea fruticosa							FALSE
cuphea petiolata	cuphea viscosissima	0						FALSE
curcuma								FALSE
cuscuta								FALSE
cuscuta								FALSE
cuscuta cephalanthi	cuscuta cephalanthi	1						FALSE
cuscuta epithymum	cuscuta epithymum	0	unrestrictive	open, exposed reproductive organs	https://www.inaturalist.org/taxa/56933-Cuscuta-epithymum			TRUE
cuscuta glomerata	cuscuta glomerata	1	low_restriction	open funnelform	https://www.inaturalist.org/taxa/161274-Cuscuta-glomerata			FALSE
cyananthus								FALSE
cyananthus								FALSE
cyananthus delavayi	cyananthus delavayi							FALSE
cyclamen graecum	cyclamen graecum	1	moderate_restriction	wide opening short tube	https://www.inaturalist.org/taxa/482866-Cyclamen-graecum			FALSE
cynanchum ascyrifolium	vincetoxicum ascyrifolium							TRUE
cynanchum diemii	diplolepis diemii							TRUE
cynara								FALSE
cynara cardunculus	cynara cardunculus	1				SC	Grossenbacher et al. 2017	FALSE
cynoglossum								FALSE
cynoglossum amabile	cynoglossum amabile							FALSE
cynoglossum officinale	cynoglossum officinale	0	moderate_restriction	short tube	https://www.inaturalist.org/taxa/48152-Cynoglossum-officinale	SC	Lanuza et al. 2023	FALSE
cynoglossum sp1 m pl 001								FALSE
cynosurus								FALSE
cypella								FALSE
cypella herbertii	cypella herbertii	0				SC	Pollen limitation dataset	FALSE
cyperus								FALSE
cyphia								FALSE
cyphostemma								FALSE
cypripedium guttatum	cypripedium guttatum	0	high_restriction	narrow entrance, labellum trap mechanism	https://www.inaturalist.org/taxa/161505-Cypripedium-guttatum			TRUE
cypripedium parviflorum pubescens	cypripedium parviflorum	0	high_restriction	narrow entrance, labellum trap mechanism	https://www.inaturalist.org/taxa/50713-Cypripedium-parviflorum			FALSE
cystisus								FALSE
cytisus								FALSE
cytisus grandiflorus	cytisus grandiflorus	0						FALSE
cytisus monspessulanus	genista monspessulana	1						FALSE
cytisus scoparius	cytisus scoparius	0				partially_SC	Lanuza et al. 2023	FALSE
dactylis								FALSE
dactylis glomerata	dactylis glomerata	1	unrestrictive	open, grass	https://www.inaturalist.org/taxa/52720-Dactylis-glomerata			TRUE
dactylorhiza maculata	dactylorhiza maculata	1	high_restriction	nectar spur	https://www.inaturalist.org/taxa/82159-Dactylorhiza-maculata			TRUE
dahlia								FALSE
daisy								FALSE
dalbergia								FALSE
dalea								FALSE
dalea candida	dalea candida	0	moderate_restriction	papilionaceous	https://www.inaturalist.org/taxa/81598-Dalea-candida			TRUE
dalea purpurea	calea purpurea	0	moderate_restriction	papilionaceous	https://www.inaturalist.org/taxa/63547-Dalea-purpurea			TRUE
daphne								FALSE
daphne gnidium	daphne gnidium	0				SI	Pollen limitation dataset	FALSE
daphne mezereum	daphne mezereum	0	moderate_restriction	short tube	https://www.inaturalist.org/taxa/133034-Daphne-mezereum			TRUE
darwiniothamnus								FALSE
dasiphora								FALSE
dasyphora fruticosa	dasiphora fruticosa							FALSE
datura								FALSE
datura stramonium	datura stramonium	0	high_restriction	long tube	https://www.inaturalist.org/taxa/55854-Datura-stramonium	SC	Lanuza et al. 2023	FALSE
datura tatula	datura stramonium	0				SC	Lanuza et al. 2023	FALSE
datura wrightii	datura wrightii	0	high_restriction	long tube	https://www.inaturalist.org/taxa/58331-Datura-wrightii	SC	Grossenbacher et al. 2017	TRUE
daucus								FALSE
daucus carota	daucus carota	0	unrestrictive	open, exposed reproductive organs	https://www.inaturalist.org/taxa/76610-Daucus-carota	SC	Lanuza et al. 2023	TRUE
daucus carota carota	daucus carota	0	unrestrictive	open, exposed reproductive organs	https://www.inaturalist.org/taxa/76610-Daucus-carota	SC	Lanuza et al. 2023	TRUE
daucus catota	daucus carota	0	unrestrictive	open, exposed reproductive organs	https://www.inaturalist.org/taxa/76610-Daucus-carota	SC	Lanuza et al. 2023	FALSE
daucus guttatus	daucus guttatus	0	unrestrictive	open, exposed reproductive organs	https://www.inaturalist.org/taxa/516308-Daucus-guttatus			FALSE
davilla								FALSE
declieuxia								FALSE
deianira								FALSE
delonix								FALSE
delphinium								FALSE
delphinium barbeyi	delphinium barbeyi	0	high_restriction	nectar spur	https://www.inaturalist.org/taxa/161655-Delphinium-barbeyi			TRUE
delphinium bicolor	delphinium bicolor	0	high_restriction	nectar spur	https://www.inaturalist.org/taxa/161657-Delphinium-bicolor			TRUE
delphinium carolinianum	delphinium carolinianum	1	high_restriction	nectar spur	https://www.inaturalist.org/taxa/161660-Delphinium-carolinianum			TRUE
delphinium delavayi	delphinium delavayi	0	high_restriction	nectar spur	https://www.inaturalist.org/taxa/1489296-Delphinium-delavayi			FALSE
delphinium nelsonii	delphinium nuttallianum	0	high_restriction	nectar spur	https://www.inaturalist.org/taxa/76630-Delphinium-nuttallianum			TRUE
delphinium nuttallianum	delphinium nuttallianum	0	high_restriction	nectar spur	https://www.inaturalist.org/taxa/76630-Delphinium-nuttallianum			TRUE
delphinium peregrinum	delphinium peregrinum	0	high_restriction	nectar spur	https://www.inaturalist.org/taxa/483215-Delphinium-peregrinum			FALSE
delphinium scopulorum	delphinium scopulorum	0						FALSE
delphinium tricorne	delphinium tricorne	0	high_restriction	nectar spur	https://www.inaturalist.org/taxa/81800-Delphinium-tricorne	SI	Lanuza et al. 2023	TRUE
dendropanax sp1 m pl 040								FALSE
dendropanax sp1 m sd 019								FALSE
dendropanax trifidus	dendropanax trifidus							TRUE
dentaria								FALSE
dentaria laciniata	cardamine concatenata	1	unrestrictive	open, exposed reproductive organs	https://www.inaturalist.org/taxa/60438-Cardamine-concatenata	SC	Grossenbacher et al. 2017	TRUE
descurainia								FALSE
descurainia incana	descurainia incana	0	unrestrictive	open, exposed reproductive organs	https://www.inaturalist.org/taxa/76642-Descurainia-incana/browse_photos			TRUE
desmanthus								FALSE
desmanthus illinoensis	desmanthus illinoensis							TRUE
desmanthus virgatus								FALSE
desmodium								FALSE
desmodium bracteosum	desmodium cuspidatum	0						FALSE
desmodium canadense	desmodium canadense	0	moderate_restriction	papilionaceous	https://www.inaturalist.org/taxa/129505-Desmodium-canadense	SC	Lanuza et al. 2023	FALSE
desmodium canescens	desmodium canescens	0	moderate_restriction	papilionaceous	https://www.inaturalist.org/observations?place_id=any&taxon_id=132597	SC	Lanuza et al. 2023	FALSE
desmodium dillenii	desmodium perplexum	0	moderate_restriction	papilionaceous	https://www.inaturalist.org/taxa/161745-Desmodium-perplexum			FALSE
desmodium grandiflorum	hylodesmum glutinosum	0	moderate_restriction	papilionaceous	https://www.inaturalist.org/taxa/204156-Hylodesmum-glutinosum			FALSE
desmodium illinoense	desmodium illinoense							FALSE
desmodium marilandicum	desmodium marilandicum							FALSE
desmodium padocarpum	desmodium hookerianum	0						TRUE
desmodium paniculatum	desmodium paniculatum	0	moderate_restriction	papilionaceous	https://www.inaturalist.org/observations?place_id=any&taxon_id=130993	SC	Lanuza et al. 2023	FALSE
desmodium podocarpum	desmodium hookerianum	0						FALSE
desmodium sessilifolium	desmodium sessilifolium	0	moderate_restriction	papilionaceous	https://www.inaturalist.org/observations?place_id=any&taxon_id=146703	SC	Lanuza et al. 2023	FALSE
deutzia crenata	deutzia crenata	1	unrestrictive	open, exposed reproductive organs	https://www.inaturalist.org/taxa/337821-Deutzia-crenata			TRUE
deutzia gracilis	deutzia gracilis	0	unrestrictive	open, exposed reproductive organs	https://www.inaturalist.org/taxa/452296-Deutzia-gracilis			TRUE
deutzia maximowicziana	deutzia maximowicziana	0	unrestrictive	open, exposed reproductive organs	https://www.inaturalist.org/taxa/461759-Deutzia-maximowicziana			TRUE
deutzia naseana	deutzia naseana	1	unrestrictive	open, exposed reproductive organs	https://www.inaturalist.org/taxa/932615-Deutzia-naseana			TRUE
deutzia scabra	deutzia scabra	0	unrestrictive	open, exposed reproductive organs	https://www.inaturalist.org/taxa/161761-Deutzia-scabra			TRUE
diadasia consociata								FALSE
diadasia enavata								FALSE
dianthera americana	dianthera americana	0	moderate_restriction	short tube	https://www.inaturalist.org/taxa/51234-Justicia-americana			FALSE
dianthus								FALSE
dianthus armeria	dianthus armeria	0	low_restriction	open funnelform	https://www.inaturalist.org/taxa/64541-Dianthus-armeria	SC	Lanuza et al. 2023	TRUE
dianthus barbatus	dianthus barbatus	0	low_restriction	open funnelform	https://www.inaturalist.org/taxa/60015-Dianthus-barbatus			TRUE
dianthus carthusianorum	dianthus carthusianorum	0	low_restriction	open funnelform	https://www.inaturalist.org/taxa/84960-Dianthus-carthusianorum			TRUE
dianthus caryophillus	dianthus caryophyllus	0	moderate_restriction	short tube	https://www.inaturalist.org/taxa/1249905-Dianthus-caryophyllus			TRUE
dianthus deltoides	dianthus deltoides	0	moderate_restriction	narrow funnelform	https://www.inaturalist.org/taxa/76647-Dianthus-deltoides			TRUE
dianthus superbus	dianthus superbus	0	high_restriction	narrow tube	https://www.inaturalist.org/taxa/447244-Dianthus-superbus			TRUE
dianthus superbus longicalycinus	dianthus longicalyx	0	high_restriction	narrow tube	https://www.inaturalist.org/taxa/486210-Dianthus-longicalyx			TRUE
diapensia lapponica	diapensia lapponica							TRUE
dicentra								FALSE
dicentra cucullaria	dicentra cucullaria	1	high_restriction	nectar spur	https://www.inaturalist.org/taxa/51053-Dicentra-cucullaria	SI	Lanuza et al. 2023	TRUE
dichelostemma capitatum	dichelostemma capitatum							TRUE
didelta								FALSE
didelta								FALSE
dietes								FALSE
digitalis								FALSE
digitalis purpurea	digitalis purpurea	1	moderate_restriction	campanulate (deep/narrow)	http://www.worldfloraonline.org/taxon/wfo-0000647394	partially_SC	Lanuza et al. 2023	TRUE
digitaria ciliaris	digitaria ciliaris	1	unrestrictive	open, grass	https://www.inaturalist.org/taxa/76657-Digitaria-ciliaris	SC	Lanuza et al. 2023	FALSE
dillenia								FALSE
dimerostemma								FALSE
dimocarpus								FALSE
dimorphotheca								FALSE
diodella								FALSE
dioscorea asclepiadea	dioscorea asclepiadea		unrestrictive	open, inconspicuous	https://www.inaturalist.org/taxa/1425453-Dioscorea-asclepiadea/browse_photos			TRUE
diosma								FALSE
diospyros								FALSE
diospyros virginiana	diospyros virginiana	1	low_restriction	campanulate (shallow)	https://www.inaturalist.org/taxa/83435-Diospyros-virginiana	SI	Lanuza et al. 2023	FALSE
diospyrus japonica	diospyros japonica	0	low_restriction	campanulate (shallow)	https://www.inaturalist.org/taxa/706805-Diospyros-japonica			TRUE
diplostephium sp1 m pl 068								FALSE
diplotaxis								FALSE
dipsacus								FALSE
dipsacus asperoides	dipsacus asperoides							FALSE
dipsacus chinensis	dipsacus chinensis	1	moderate_restriction	short tube, exposed reproductive organs	https://www.inaturalist.org/taxa/633125-Dipsacus-chinensis/browse_photos	SC	Lanuza et al. 2023	FALSE
dipsacus fullonum	dipsacus fullonum	0						FALSE
dipsacus japonicus	dipsacus japonicus	0	moderate_restriction	short tube, exposed reproductive organs	https://www.inaturalist.org/taxa/777552-Dipsacus-japonicus	SC	Lanuza et al. 2023	FALSE
dipsacus sylvestris	dipsacus fullonum	0	moderate_restriction	short tube, exposed reproductive organs	https://www.inaturalist.org/taxa/56002-Dipsacus-fullonum			TRUE
dipterocarpus								FALSE
dirca palustris	dirca palustris							FALSE
discaria longispina	discaria americana							FALSE
discaria toumatou	discaria toumatou							FALSE
discolobium								FALSE
disporum sessile	disporum sessile	0						FALSE
disterigma sp1 m pl 068								FALSE
dittrichia graveolens	dittrichia graveolens							FALSE
dodecatheon								FALSE
dodecatheon meadia	primula meadia	1	unrestrictive	open, exposed reproductive organs	https://www.inaturalist.org/taxa/549981-Primula-meadia			FALSE
dodecatheon pulchellum	primula pauciflora	1	unrestrictive	open, exposed reproductive organs	https://www.inaturalist.org/taxa/498086-Primula-pauciflora			TRUE
dodonaea viscosa	dodonaea viscosa	0				SI	Lanuza et al. 2023	FALSE
dodonaea viscosa	dodonaea viscosa	0				SI	Lanuza et al. 2023	FALSE
doellingeria								FALSE
donatia novae-zelandiae	donatia novae-zelandiae							FALSE
dorichnium pentaphylum								TRUE
dorychnium pentaphylum	lotus dorycnium							TRUE
douglasia								FALSE
draba								FALSE
draba arctica	draba arctica	1				SC	Grossenbacher et al. 2017	FALSE
draba aurea	draba aurea	1	unrestrictive	open, exposed reproductive organs	https://www.inaturalist.org/taxa/162008-Draba-aurea			TRUE
draba incerta	draba incerta	1	unrestrictive	open, exposed reproductive organs	https://www.inaturalist.org/taxa/162030-Draba-incerta	SC	Grossenbacher et al. 2017	TRUE
draba lactea	draba lactea	1				SC	Grossenbacher et al. 2017	FALSE
draba sp1 m pl 020								FALSE
draba yunnanensis	draba yunnanensis		unrestrictive	open, exposed reproductive organs	https://www.inaturalist.org/observations?verifiable=true&taxon_id=950468			FALSE
dracaena reflexa var. angustifolia								FALSE
dracantomelon sp1								FALSE
dracocephalum								FALSE
dracocephalum forrestii	dracocephalum forrestii							FALSE
dracophyllum pronum	dracophyllum pronum	0				SC	Lanuza et al. 2023	FALSE
dracuphyllum acerosum	dracophyllum acerosum	0	moderate_restriction	short tube	https://www.inaturalist.org/taxa/321112-Dracophyllum-acerosum			FALSE
drapetes dieffenbachii	kelleria dieffenbachii							FALSE
drosera								FALSE
dryas								FALSE
dryas integrifolia	dryas integrifolia	0	unrestrictive	open, exposed reproductive organs	https://www.inaturalist.org/taxa/162098-Dryas-integrifolia	SC	Lanuza et al. 2023	TRUE
dryas octopetala	dryas octopetala	0	unrestrictive	open, exposed reproductive organs	https://www.inaturalist.org/taxa/83541-Dryas-octopetala	SI	Lanuza et al. 2023	TRUE
dryas sp1 m pl 014								FALSE
drymocallis fissa	potentilla fissa	0	unrestrictive	open, exposed reproductive organs	https://www.inaturalist.org/taxa/602519-Drymocallis-fissa			TRUE
dubyaea								FALSE
dubyaea bhotanica	dubyaea hispida							FALSE
duchesnea chrysantha	duchesnea chrysantha							FALSE
dugaldia hoopesii	hymenoxys hoopesii	0	low_restriction	capitulum	https://www.inaturalist.org/taxa/49037-Hymenoxys-hoopesii			TRUE
duguetia								FALSE
duranta								FALSE
durio								FALSE
dyckia								FALSE
dyp.gla								FALSE
dysoxylum sp1								FALSE
dysoxylum sp2								FALSE
e. cannabinum	apocynum cannabinum							FALSE
ebenus sibthorpii	ebenus sibthorpii	0	moderate_restriction	papilionaceous	https://www.inaturalist.org/taxa/521694-Ebenus-sibthorpii			FALSE
ec.1								FALSE
ecballium elaterium	ecballium elaterium							FALSE
echinacea								FALSE
echinacea paradoxa	echinacea paradoxa	0	low_restriction	capitulum	https://www.inaturalist.org/taxa/85332-Echinacea-paradoxa	SI	Grossenbacher et al. 2017	TRUE
echinacea simulata	echinacea simulata	0	low_restriction	capitulum	https://www.inaturalist.org/taxa/162170-Echinacea-simulata	SI	Grossenbacher et al. 2017	TRUE
echinocystis lobata	echinocystis lobata							FALSE
echinodorus								FALSE
echinops								FALSE
echinops microcephalus	echinops microcephalus	0	low_restriction	capitulum	https://www.inaturalist.org/taxa/926367-Echinops-microcephalus			FALSE
echinops setifer	echinops setifer	0	low_restriction	capitulum	https://www.inaturalist.org/taxa/475874-Echinops-setifer			TRUE
echinopsis								FALSE
echiochilon								FALSE
echium								FALSE
echium aculeatum	echium aculeatum	0						FALSE
echium angustifolium	echium angustifolium							FALSE
echium bonnetii	echium bonnetii	0						FALSE
echium plantagineum	echium plantagineum	0				SI	Lanuza et al. 2023	FALSE
echium vulgare	echium vulgare	1				SC	Pollen limitation dataset	FALSE
echium wildpretii	echium wildpretii	0	low_restriction	open funnelform, shallow tube	https://www.inaturalist.org/taxa/147196-Echium-wildpretii	SC	Pollen limitation dataset	TRUE
edgeworthia chrysantha	edgeworthia chrysantha							TRUE
egletes								FALSE
eichhornia								FALSE
ekebergia								FALSE
elaeagnus								FALSE
elaeagnus montana	elaeagnus montana							TRUE
elaeagnus multiflora	elaeagnus multiflora							TRUE
elaeocarpus japonicus	elaeocarpus japonicus							TRUE
elaeocarpus sp1								FALSE
elaeocarpus sylvestris	elaeocarpus sylvestris							TRUE
elephantella groenlandica	eucalyptus marginata subsp. elegantella							FALSE
elephantopus								FALSE
elephantopus carolinianus	elephantopus carolinianus	0	low_restriction	capitulum	https://www.inaturalist.org/taxa/119609-Elephantopus-carolinianus			TRUE
elleanthus sp1 m pl 068								FALSE
ellisia nyctelaea	ellisia nyctelea							FALSE
elsholtzia								FALSE
elsholtzia densa	elsholtzia densa	0	low_restriction	open funnelform, shallow tube	https://www.inaturalist.org/taxa/605255-Elsholtzia-densa	SC	Lanuza et al. 2023	FALSE
embothrium								FALSE
embothrium coccineum	embothrium coccineum							FALSE
emilia								FALSE
emmeorhiza								FALSE
empetrum nigrum	empetrum nigrum							FALSE
endostemon								FALSE
enkianthus campanulatus	enkianthus campanulatus							TRUE
enkianthus perulatus	enkianthus perulatus							TRUE
entacmaea quadricolor								FALSE
epidendrum								FALSE
epilobium								FALSE
epilobium angustifolium	epilobium angustifolium	0	unrestrictive	open, exposed reproductive organs	https://www.inaturalist.org/taxa/564969-Chamaenerion-angustifolium	SC	Lanuza et al. 2023	TRUE
epilobium campestre	epilobium campestre							TRUE
epilobium hirsutum	epilobium hirsutum	0				partially_SC	Lanuza et al. 2023	FALSE
epilobium latifolium	epilobium latifolium	1	unrestrictive	open, exposed reproductive organs	https://www.inaturalist.org/taxa/564970-Chamaenerion-latifolium	SC	Lanuza et al. 2023	TRUE
epilobium montanum	epilobium montanum	0	low_restriction	hypanthium	https://www.inaturalist.org/taxa/162364-Epilobium-montanum			TRUE
epilobium parviflorum	epilobium parviflorum	0	unrestrictive	open, exposed reproductive organs	https://www.inaturalist.org/taxa/119602-Epilobium-parviflorum			TRUE
epilobium sp1								FALSE
epilobium sp1 m pl 014								FALSE
epilobium sp1 m pl 028								FALSE
epilobium sp1 m pl 029								FALSE
epilobium tibetanum	epilobium tibetanum	0	low_restriction	hypanthium	https://www.inaturalist.org/taxa/957677-Epilobium-tibetanum	SC	Lanuza et al. 2023	FALSE
epimedium diphyllum	epimedium diphyllum	0	unrestrictive	open, exposed reproductive organs	https://www.inaturalist.org/taxa/1245454-Epimedium-diphyllum			TRUE
epimedium grandiflorum	epimedium grandiflorum	0						FALSE
episyrphus								FALSE
equium sabulicola	palaquium							TRUE
erechthites hieracifolia	erechtites hieracifolia	0	low_restriction	capitulum	https://www.inaturalist.org/taxa/130888-Erechtites-hieraciifolius			FALSE
erechtites								FALSE
erechtites hieracifolia	erechtites hieracifolia	0	low_restriction	capitulum	https://www.inaturalist.org/taxa/130888-Erechtites-hieraciifolius			TRUE
eremanthus								FALSE
eremocarpus setigerus	croton setiger	0	unrestrictive	open, exposed reproductive organs	https://www.inaturalist.org/taxa/154156-Croton-setiger			TRUE
erica								FALSE
erica arborea	erica arborea	0						FALSE
erica carnea	erica herbacea	0	high_restriction	narrow tube, poricidal anthers	https://www.inaturalist.org/taxa/56306-Erica-carnea			TRUE
erica ciliaris	erica ciliaris	0				SC	Lanuza et al. 2023	FALSE
erica manipuliflora	erica manipuliflora							FALSE
erica tetralix	erica tetralix	0				partially_SC	Lanuza et al. 2023	FALSE
erigenia								FALSE
erigenia bulbosa	erigenia bulbosa							TRUE
erigeron								FALSE
erigeron annuus	erigeron annuus	1	low_restriction	capitulum	https://www.inaturalist.org/taxa/76897-Erigeron-annuus	SC	Lanuza et al. 2023	TRUE
erigeron canadensis	erigeron canadensis	0	low_restriction	capitulum	https://www.inaturalist.org/taxa/76907-Erigeron-canadensis	SC	Grossenbacher et al. 2017	FALSE
erigeron compositus	erigeron compositus	1	low_restriction	capitulum	https://www.inaturalist.org/taxa/76912-Erigeron-compositus	SC	Lanuza et al. 2023	TRUE
erigeron divergens	erigeron divergens	1	low_restriction	capitulum	https://www.inaturalist.org/taxa/59752-Erigeron-divergens			TRUE
erigeron eriocephalus	erigeron eriocephalus	0				SC	Lanuza et al. 2023	FALSE
erigeron eximius	erigeron eximius	1	low_restriction	capitulum	https://www.inaturalist.org/taxa/162471-Erigeron-eximius			TRUE
erigeron flagellaris	erigeron flagellaris	0	low_restriction	capitulum	https://www.inaturalist.org/taxa/76919-Erigeron-flagellaris			TRUE
erigeron glabellus	erigeron glabellus	0	low_restriction	capitulum	https://www.inaturalist.org/taxa/162477-Erigeron-glabellus	SI	Grossenbacher et al. 2017	TRUE
erigeron glabratus	erigeron glabratus	0	low_restriction	capitulum	https://www.inaturalist.org/taxa/907790-Erigeron-glabratus			TRUE
erigeron leiomerus	erigeron leiomerus	0	low_restriction	capitulum	https://www.inaturalist.org/taxa/162497-Erigeron-leiomerus			TRUE
erigeron macranthus	erigeron speciosus	0						FALSE
erigeron peregrinus	erigeron peregrinus	0	low_restriction	capitulum	https://www.inaturalist.org/taxa/133922-Erigeron-peregrinus			TRUE
erigeron philadelphicus	erigeron philadelphicus	0	low_restriction	capitulum	https://www.inaturalist.org/taxa/67820-Erigeron-philadelphicus	SC	Lanuza et al. 2023	TRUE
erigeron pinnatisectus	erigeron pinnatisectus	0	low_restriction	capitulum	https://www.inaturalist.org/taxa/162514-Erigeron-pinnatisectus			TRUE
erigeron pulchellus	erigeron pulchellus	0	low_restriction	capitulum	https://www.inaturalist.org/taxa/59753-Erigeron-pulchellus	SC	Lanuza et al. 2023	FALSE
erigeron ramosus	erigeron strigosus	1				SC	Grossenbacher et al. 2017	FALSE
erigeron simplex	erigeron grandiflorus	0	low_restriction	capitulum	https://www.inaturalist.org/taxa/162480-Erigeron-grandiflorus			TRUE
erigeron sp1 m pl 014								FALSE
erigeron speciosus	erigeron speciosus	0	low_restriction	capitulum	https://www.inaturalist.org/taxa/84732-Erigeron-speciosus			TRUE
erigeron spp.								TRUE
erigeron strigosus	erigeron strigosus	1	low_restriction	capitulum	https://www.inaturalist.org/taxa/76942-Erigeron-strigosus	SC	Grossenbacher et al. 2017	TRUE
erigeron uniflorus	erigeron uniflorus	0						FALSE
eriobotrya japonica	eriobotrya japonica							FALSE
eriocaulon								FALSE
eriogonum								FALSE
eriogonum fasciculatum	eriogonum fasciculatum	1	unrestrictive	open, exposed reproductive organs	https://www.inaturalist.org/taxa/54999-Eriogonum-fasciculatum			TRUE
eriogonum subalpinum								TRUE
eriogonum umbellatum	eriogonum umbellatum							TRUE
eriophyllum								FALSE
eriophyllum lanatum obovatum	eriophyllum lanatum	0	low_restriction	capitulum	https://www.inaturalist.org/taxa/77049-Eriophyllum-lanatum			TRUE
eriosema								FALSE
eriotheca								FALSE
eristalis								FALSE
eritrichium								FALSE
eritrichium nanum	eritrichium nanum	1	moderate_restriction	short tube	https://www.inaturalist.org/taxa/949888-Eritrichium-nanum			TRUE
ero.cic								FALSE
ero.sp1								FALSE
erodium								FALSE
erodium cicutarium	erodium cicutarium	1	unrestrictive	open, exposed reproductive organs	https://www.inaturalist.org/taxa/1438094-Erodium-cicutarium			TRUE
erodium cicutarium subsp. cicutarium	erodium cicutarium	1	unrestrictive	open, exposed reproductive organs	https://www.inaturalist.org/taxa/1438094-Erodium-cicutarium			FALSE
erodium malacoides	erodium malacoides	1	unrestrictive	open, exposed reproductive organs	https://www.inaturalist.org/taxa/77056-Erodium-malacoides			FALSE
eruca								FALSE
eruca vesicaria	eruca vesicaria					SI	Grossenbacher et al. 2017	FALSE
eruca vesicaria subsp. sativa	eruca vesicaria					SI	Grossenbacher et al. 2017	FALSE
eryngium								FALSE
eryngium campestre	eryngium campestre	1	low_restriction	capitulum-like	https://www.inaturalist.org/taxa/162699-Eryngium-campestre	partially_SC	Lanuza et al. 2023	TRUE
eryngium floribundum	eryngium floribundum	0						FALSE
eryngium horridum	eryngium horridum	0						FALSE
eryngium nudicaule	eryngium nudicaule	0						FALSE
eryngium stenophyllum	eryngium stenophyllum							FALSE
eryngium yuccifolium	eryngium yuccifolium							FALSE
erysimium sp.	erysimum cheiranthoides	0	unrestrictive	open, exposed reproductive organs	https://www.inaturalist.org/taxa/77068-Erysimum-cheiranthoides	SC	Grossenbacher et al. 2017	TRUE
erysimum								FALSE
erysimum asperum	erysimum asperum	1				SI	Grossenbacher et al. 2017	FALSE
erysimum capitatum	erysimum capitatum	1	unrestrictive	open, exposed reproductive organs	https://www.inaturalist.org/taxa/50628-Erysimum-capitatum	SI	Grossenbacher et al. 2017	TRUE
erysimum cheiranthoides	erysimum cheiranthoides	0	unrestrictive	open, exposed reproductive organs	https://www.inaturalist.org/taxa/77068-Erysimum-cheiranthoides	SC	Grossenbacher et al. 2017	TRUE
erysimum pallasii	erysimum redowskii	1						FALSE
erysimum scoparium	erysimum scoparium	1	unrestrictive	open, exposed reproductive organs	https://www.inaturalist.org/taxa/467313-Erysimum-scoparium/browse_photos			TRUE
erysimum sp1 m pl 014								FALSE
erythronium								FALSE
erythronium albidum	erythronium albidum	1	low_restriction	open funnelform	https://www.inaturalist.org/taxa/55629-Erythronium-albidum	SC	Lanuza et al. 2023	TRUE
erythronium grandiflorum	erythronium grandiflorum	0	low_restriction	open funnelform	https://www.inaturalist.org/taxa/60496-Erythronium-grandiflorum			TRUE
erythronium umbilicatum	erythronium umbilicatum	0	low_restriction	open funnelform	https://www.inaturalist.org/taxa/162725-Erythronium-umbilicatum	SI	Pollen limitation dataset	TRUE
erythroxylum								FALSE
escallonia								FALSE
eschscholzia								FALSE
eschscholzia californica	eschscholzia californica	0	unrestrictive	open, exposed reproductive organs	https://www.inaturalist.org/taxa/48225-Eschscholzia-californica			TRUE
eschscholzia californica	eschscholzia californica	0	unrestrictive	open, exposed reproductive organs	https://www.inaturalist.org/taxa/48225-Eschscholzia-californica			TRUE
eschscholzia sp.								TRUE
espeletia sp1 m pl 068								FALSE
esterhazya								FALSE
etlingera								FALSE
euclea								FALSE
eugenia sp1 m sd 019								FALSE
eugenia sp2 m sd 019								FALSE
eulophus americanus	perideridia americana	0	unrestrictive	open, exposed reproductive organs	https://www.inaturalist.org/taxa/166502-Perideridia-americana			FALSE
euodia meliifolia	tetradium glabrifolium							TRUE
euonymus								FALSE
euonymus alatus	euonymus alatus	1	unrestrictive	open, exposed reproductive organs	https://www.inaturalist.org/taxa/117433-Euonymus-alatus/browse_photos	SC	Lanuza et al. 2023	FALSE
euonymus fo rtunei	euonymus fortunei	1	unrestrictive	open, exposed reproductive organs	https://www.inaturalist.org/taxa/130893-Euonymus-fortunei			TRUE
euonymus macropterus	euonymus macropterus							TRUE
euonymus sieboldianus	euonymus hamiltonianus	1	unrestrictive	open, exposed reproductive organs	https://www.inaturalist.org/taxa/359219-Euonymus-hamiltonianus			TRUE
eupatorium								FALSE
eupatorium altissimum	eupatorium altissimum	1	low_restriction	capitulum	https://www.inaturalist.org/taxa/119135-Eupatorium-altissimum	SI	Lanuza et al. 2023	FALSE
eupatorium bupleurifolium	campovassouria cruciata							FALSE
eupatorium cannabinum	eupatorium cannabinum	0	low_restriction	capitulum	https://www.inaturalist.org/taxa/55976-Eupatorium-cannabinum	SI	Grossenbacher et al. 2017	TRUE
eupatorium chinense	eupatorium chinense	1	low_restriction	capitulum	https://www.inaturalist.org/taxa/372163-Eupatorium-chinense	SI	Lanuza et al. 2023	TRUE
eupatorium chinense sachalinense	eupatorium chinense	1	low_restriction	capitulum	https://www.inaturalist.org/taxa/372163-Eupatorium-chinense	SI	Lanuza et al. 2023	TRUE
eupatorium coelestinum	conoclinium coelestinum							TRUE
eupatorium lanigerum	gyptis lanigera							FALSE
eupatorium lindleyanum	eupatorium lindleyanum	0	low_restriction	capitulum	https://www.inaturalist.org/taxa/372694-Eupatorium-lindleyanum			TRUE
eupatorium macrocephalum	campuloclinium macrocephalum							FALSE
eupatorium perfoliatum	eupatorium perfoliatum	0	low_restriction	capitulum	https://www.inaturalist.org/taxa/119045-Eupatorium-perfoliatum	SC	Grossenbacher et al. 2017	FALSE
eupatorium purpureum	eupatorium quaternum	0	low_restriction	capitulum	https://www.inaturalist.org/taxa/85378-Eutrochium-purpureum	SI	Grossenbacher et al. 2017	TRUE
eupatorium serotinum	eupatorium serotinum	0	low_restriction	capitulum	https://www.inaturalist.org/taxa/52934-Eupatorium-serotinum	SI	Lanuza et al. 2023	TRUE
eupatorium sessilifolium	eupatorium sessilifolium	1	low_restriction	capitulum	https://www.inaturalist.org/taxa/162803-Eupatorium-sessilifolium	SI	Lanuza et al. 2023	FALSE
eupatorium subhastatum	chromolaena hirsuta	1						FALSE
eupatorium tenacetifolium	gyptis tanacetifolia	1						FALSE
eupatorium urticaefolium	heterocondylus decipiens							FALSE
eupeodes fumipennis								FALSE
eupeodes volucris								FALSE
euphorbia								FALSE
euphorbia acanthothamnos	euphorbia acanthothamnos	0	unrestrictive	open, exposed reproductive organs	https://www.inaturalist.org/taxa/81698-Euphorbia-acanthothamnos			FALSE
euphorbia canariensis	euphorbia canariensis							FALSE
euphorbia corollata	euphorbia corollata	1	unrestrictive	open, exposed reproductive organs	https://www.inaturalist.org/taxa/81824-Euphorbia-corollata			TRUE
euphorbia cyparissias	euphorbia cyparissias	1	unrestrictive	open, exposed reproductive organs	https://www.inaturalist.org/taxa/55766-Euphorbia-cyparissias			TRUE
euphorbia obtusifolia	euphorbia lamarckii	0						FALSE
euphorbia preslii	euphorbia nutans	0	unrestrictive	open, exposed reproductive organs	https://www.inaturalist.org/taxa/200052-Euphorbia-nutans			FALSE
euphorbia segatalis	euphorbia segetalis	0	unrestrictive	open, exposed reproductive organs	https://www.inaturalist.org/taxa/162850-Euphorbia-segetalis			TRUE
euphrasia								FALSE
euphrasia maximowiczii	euphrasia maximowiczii							TRUE
euphrasia officinalis	euphrasia officinalis	1	moderate_restriction	short tube	https://www.inaturalist.org/taxa/866675-Euphrasia-officinalis			TRUE
euphrasia regelii	euphrasia regelii							FALSE
euphrasia revoluta								FALSE
euphrasia stricta	euphrasia stricta	1	moderate_restriction	short tube	https://www.inaturalist.org/taxa/62397-Euphrasia-stricta			TRUE
euphrasia zelandica	euphrasia zelandica							FALSE
euptelea polyandra	euptelea polyandra							FALSE
eurya japonica	eurya japonica							TRUE
eurya sp1								FALSE
eurybia conspicua	eurybia conspicua	1	low_restriction	capitulum	https://www.inaturalist.org/taxa/162879-Eurybia-conspicua			TRUE
euryops								FALSE
euscaphis japonica	staphylea japonica							TRUE
eustegia								FALSE
eusteratis yatabeana	pogostemon yatabeanus	0	moderate_restriction	short tube	https://www.inaturalist.org/taxa/973483-Pogostemon-yatabeanus			TRUE
euthamia								FALSE
evolvulus								FALSE
evonymus atropurpureus	euonymus atropurpureus	1	unrestrictive	open, exposed reproductive organs	https://www.inaturalist.org/taxa/117432-Euonymus-atropurpureus			FALSE
fagonia albiflora	zygophyllum scabrum	0						FALSE
falcaria vulgaris	falcaria vulgaris							TRUE
fallopia								FALSE
faramea								FALSE
farfugium joponicum	farfugium japonicum							TRUE
fatsia japonica	fatsia japonica							TRUE
felicia								FALSE
ficaria								FALSE
ficus dubia								TRUE
ficus sp1								FALSE
ficus sp1 m sd 022								FALSE
ficus sp2								FALSE
ficus sp2 m sd 022								FALSE
ficus sp3								FALSE
ficus sp4								FALSE
ficus sp5								FALSE
ficus stupenda								TRUE
filifolium								FALSE
filipendula								FALSE
filipendula multifuga	filipendula multijuga	0	unrestrictive	open, exposed reproductive organs	https://www.inaturalist.org/taxa/503447-Filipendula-multijuga			TRUE
filipendula ulmaria	filipendula ulmaria	0	unrestrictive	open, exposed reproductive organs	https://www.inaturalist.org/taxa/63134-Filipendula-ulmaria	SC	Lanuza et al. 2023	TRUE
flacourtia								FALSE
flemingia								FALSE
foeniculum								FALSE
foeniculum vulgare	foeniculum vulgare							TRUE
forsythia suspensa	forsythia suspensa	0	low_restriction	campanulate (shallow)	https://www.inaturalist.org/taxa/163058-Forsythia-suspensa			TRUE
fragaria								FALSE
fragaria vesca	fragaria vesca	0	unrestrictive	open, exposed reproductive organs	https://www.inaturalist.org/taxa/711392-Fragaria-nipponica/browse_photos			TRUE
fragaria virginiana	fragaria virginiana	1	unrestrictive	open, exposed reproductive organs	https://www.inaturalist.org/taxa/77155-Fragaria-virginiana			TRUE
fragaria virginiana illinoensis	fragaria virginiana	1						FALSE
frangula californica	frangula californica							TRUE
frasera carolinensis	frasera caroliniensis							FALSE
frasera speciosa	frasera speciosa							FALSE
fraxinus americanus								FALSE
fraxinus griffithii	fraxinus griffithii	0	unrestrictive	open, exposed reproductive organs	https://www.inaturalist.org/taxa/349253-Fraxinus-griffithii			TRUE
freesia refracta	freesia refracta	0	moderate_restriction	narrow funnelform	https://www.inaturalist.org/taxa/339427-Freesia-refracta	SI	Lanuza et al. 2023	TRUE
fremontia californica	fremontodendron californicum							TRUE
fremontodendron californica	fremontodendron californicum							TRUE
frequency of occurrences"								FALSE
fritillaria								FALSE
fritillaria graeca	fritillaria graeca	0						FALSE
fritillaria graeca subsp. graeca								FALSE
fuchsia								FALSE
fuchsia magellanica	fuchsia magellanica	1						FALSE
fuchsia regia	fuchsia regia	1	high_restriction	long, narrow tube	https://www.inaturalist.org/taxa/431045-Fuchsia-regia			TRUE
fum.cap								FALSE
fumana								FALSE
fumana arabica	fumana arabica	1	unrestrictive	open, exposed reproductive organs	https://www.inaturalist.org/taxa/514647-Fumana-arabica			FALSE
fumana thymifolia	fumana thymifolia	1	unrestrictive	open, exposed reproductive organs	https://www.inaturalist.org/taxa/1224938-Fumana-thymifolia	SC	Pollen limitation dataset	FALSE
fumaria								FALSE
fumaria amarysia								FALSE
funastrum								FALSE
g. verum	galium verum	1				SI	Lanuza et al. 2023	FALSE
gaertnera sp1								FALSE
gaertnera sp1 m pl 066								FALSE
gaertnera sp1 m pl 067								FALSE
gaertnera sp1 m pl 068								FALSE
gaertnera sp1 m pl 069								FALSE
gaertnera sp1 m pl 070								FALSE
gaertnera sp1 m pl 077								FALSE
gaertnera sp1 m pl 078								FALSE
gaertnera sp1 m pl 079								FALSE
gaertnera sp1 m pl 080								FALSE
gaertnera sp1 m pl 081								FALSE
gaertnera sp1 m pl 082								FALSE
gagea granatelli	gagea granatelli	1	unrestrictive	open, exposed reproductive organs	https://www.inaturalist.org/taxa/565611-Gagea-granatellii			FALSE
gaillardia								FALSE
galactia								FALSE
galactia striata						SC	Lanuza et al. 2023	FALSE
galactites tomentosa								TRUE
galeopsis								FALSE
galeopsis bifida	galeopsis bifida	1	moderate_restriction	narrow funnelform	https://www.inaturalist.org/taxa/55967-Galeopsis-bifida	SC	Lanuza et al. 2023	FALSE
galeopsis sp1 m pl 048								FALSE
galianthe								FALSE
galinsoga								FALSE
galium								FALSE
galium album	galium album	1	unrestrictive	open, exposed reproductive organs	https://www.inaturalist.org/observations?taxon_id=163166			TRUE
galium aparine	galium aparine	1	unrestrictive	open, exposed reproductive organs	https://www.inaturalist.org/observations?taxon_id=1403902			TRUE
galium aperine	galium aparine	1	unrestrictive	open, exposed reproductive organs	https://www.inaturalist.org/observations?taxon_id=1403902			FALSE
galium boreale	galium boreale	1	unrestrictive	open, exposed reproductive organs	https://www.inaturalist.org/observations?place_id=any&taxon_id=77188			TRUE
galium japonicum	galium japonicum							TRUE
galium mollugo	galium mollugo	0	unrestrictive	open, exposed reproductive organs	https://www.inaturalist.org/observations?place_id=any&taxon_id=77206			TRUE
galium mollugo agg	galium mollugo	0	unrestrictive	open, exposed reproductive organs	https://www.inaturalist.org/observations?place_id=any&taxon_id=77206			TRUE
galium palustre	galium palustre	0				SI	Lanuza et al. 2023	FALSE
galium perpusillum	asperula perpusilla							FALSE
galium propinquum	galium propinquum	0				SI	Lanuza et al. 2023	FALSE
galium pumilum	galium pumilum	1	unrestrictive	open, exposed reproductive organs	https://www.inaturalist.org/taxa/207702-Galium-pumilum			TRUE
galium saxatile	galium saxatile	1				SI	Lanuza et al. 2023	FALSE
galium septentrionale	galium boreale	1	unrestrictive	open, exposed reproductive organs	https://www.inaturalist.org/observations?place_id=any&taxon_id=77188			TRUE
galium trifidum	galium trifidum	0	unrestrictive	open, exposed reproductive organs	https://www.inaturalist.org/taxa/77216-Galium-trifidum			TRUE
galium verum	galium verum	1	unrestrictive	open, exposed reproductive organs	https://www.inaturalist.org/taxa/84328-Galium-verum	SI	Lanuza et al. 2023	TRUE
gamochaeta stachydifolia	gamochaeta stachydifolia							FALSE
garcinia								FALSE
gaultheria								FALSE
gaultheria phillyreifolia	gaultheria phillyreifolia							FALSE
gaura biennis	oenothera gaura							FALSE
gavilea odoratissima	gavilea odoratissima							TRUE
gaylussacia								FALSE
gaylussacia baccata	gaylussacia baccata							TRUE
gayophytum diffusum	gayophytum diffusum	1	unrestrictive	open, exposed reproductive organs	https://www.inaturalist.org/taxa/77230-Gayophytum-diffusum			TRUE
gazania								FALSE
geissorhiza								FALSE
gelasine azurea	gelasine elongata							FALSE
genista								FALSE
genista anglica	genista anglica	1				SI	Lanuza et al. 2023	FALSE
genista pilosa	genista pilosa	0				SI	Lanuza et al. 2023	FALSE
genista tinctoria	genista tinctoria	1	moderate_restriction	papilionaceous	https://www.inaturalist.org/taxa/163222-Genista-tinctoria			TRUE
genlut								FALSE
gentiana								FALSE
gentiana algida	gentiana algida	0	moderate_restriction	campanulate (deep/narrow)	https://www.inaturalist.org/taxa/118783-Gentiana-algida			TRUE
gentiana andrewsii	gentiana andrewsii	0	high_restriction	narrow tube	https://www.inaturalist.org/taxa/120580-Gentiana-andrewsii	SC	Lanuza et al. 2023	FALSE
gentiana atuntsiensis	gentiana atuntsiensis	1	high_restriction	narrow tube	https://www.inaturalist.org/taxa/948354-Gentiana-atuntsiensis	SC	Lanuza et al. 2023	FALSE
gentiana chungtienensis	gentiana chungtienensis							FALSE
gentiana corymbifera	gentianella corymbifera	1						FALSE
gentiana crassicaulis	gentiana crassicaulis	0	moderate_restriction	campanulate (deep/narrow)	https://www.inaturalist.org/observations?taxon_id=948391	SC	Lanuza et al. 2023	FALSE
gentiana montana	gentianella montana	1						FALSE
gentiana pannonica	gentiana pannonica	1	moderate_restriction	campanulate (deep/narrow)	https://www.inaturalist.org/observations?taxon_id=438903			TRUE
gentiana parryi	gentiana parryi		moderate_restriction	campanulate (deep/narrow)	https://www.inaturalist.org/observations?taxon_id=118778			TRUE
gentiana puberula	gentiana pubigera							FALSE
gentiana verna	gentiana verna	1	high_restriction	narrow tube	https://www.inaturalist.org/taxa/132603-Gentiana-verna			TRUE
gentiana zollingeri	gentiana zollingeri	0	moderate_restriction	campanulate (deep/narrow)	https://www.inaturalist.org/taxa/706773-Gentiana-zollingeri			TRUE
gentianella								FALSE
gentianella acuta								TRUE
gentianella amarella	gentianella amarella	1	low_restriction	campanulate (shallow)	https://www.inaturalist.org/taxa/60389-Gentianella-amarella			TRUE
gentianella aspera	gentianella aspera	1	low_restriction	campanulate (shallow)	https://www.inaturalist.org/taxa/472348-Gentianella-aspera			TRUE
gentianella ciliata	gentianopsis ciliata	1	moderate_restriction	short tube	https://www.inaturalist.org/taxa/131839-Gentianopsis-ciliata			TRUE
gentianella germanica	gentianella germanica	1	low_restriction	campanulate (shallow)	https://www.inaturalist.org/taxa/1290938-Gentianella-germanica	SC	Pollen limitation dataset	TRUE
geonoma sp1 m sd 022								FALSE
geranium								FALSE
geranium caespitosum	geranium caespitosum	1						FALSE
geranium carolinianum	geranium carolinianum	1	unrestrictive	open, exposed reproductive organs	https://www.inaturalist.org/taxa/58917-Geranium-carolinianum/browse_photos	SC	Lanuza et al. 2023	FALSE
geranium cf dissectum	geranium rotundifolium	0	unrestrictive	open, exposed reproductive organs	https://www.inaturalist.org/taxa/77261-Geranium-rotundifolium			TRUE
geranium delavaryi	geranium delavayi							FALSE
geranium dissectum	geranium dissectum	0	unrestrictive	open, exposed reproductive organs	https://www.inaturalist.org/taxa/53075-Geranium-dissectum/browse_photos			TRUE
geranium eriostemon	geranium lambertii	0	unrestrictive	open, exposed reproductive organs	https://www.inaturalist.org/taxa/958577-Geranium-lambertii			TRUE
geranium maculatum	geranium maculatum	1	unrestrictive	open, exposed reproductive organs	https://www.inaturalist.org/taxa/47699-Geranium-maculatum	partially_SC	Lanuza et al. 2023	TRUE
geranium molle	geranium molle	0	unrestrictive	open, exposed reproductive organs	https://www.inaturalist.org/taxa/53076-Geranium-molle	SC	Pollen limitation dataset	TRUE
geranium nepalense	geranium nepalense	0	unrestrictive	open, exposed reproductive organs	https://www.inaturalist.org/taxa/359157-Geranium-nepalense	SC	Lanuza et al. 2023	FALSE
geranium pratense	geranium pratense	0	unrestrictive	open, exposed reproductive organs	https://www.inaturalist.org/taxa/55722-Geranium-pratense			TRUE
geranium pusillum	geranium pusillum	0	unrestrictive	open, exposed reproductive organs	https://www.inaturalist.org/taxa/60204-Geranium-pusillum			TRUE
geranium pyrenaicum	geranium pyrenaicum	0	unrestrictive	open, exposed reproductive organs	https://www.inaturalist.org/taxa/77259-Geranium-pyrenaicum			TRUE
geranium richardsoni	geranium richardsonii	1						FALSE
geranium richardsonii	geranium richardsonii	1	unrestrictive	open, exposed reproductive organs	https://www.inaturalist.org/taxa/77260-Geranium-richardsonii/browse_photos			TRUE
geranium robertianum	geranium robertianum	1	unrestrictive	open, exposed reproductive organs	https://www.inaturalist.org/taxa/55925-Geranium-robertianum/browse_photos	SC	Lanuza et al. 2023	TRUE
geranium rotundifolium	geranium rotundifolium	0	unrestrictive	open, exposed reproductive organs	https://www.inaturalist.org/taxa/77261-Geranium-rotundifolium			FALSE
geranium shikokianum	geranium shikokianum							TRUE
geranium sibiricum	geranium sibiricum	0	unrestrictive	open, exposed reproductive organs	https://www.inaturalist.org/taxa/163265-Geranium-sibiricum/browse_photos	SC	Lanuza et al. 2023	FALSE
geranium sylvaticum	geranium sylvaticum	0	unrestrictive	open, exposed reproductive organs	https://www.inaturalist.org/taxa/85429-Geranium-sylvaticum/browse_photos	SC	Pollen limitation dataset	TRUE
geranium viscosissimum	geranium viscosissimum	1	unrestrictive	open, exposed reproductive organs	https://www.inaturalist.org/taxa/77264-Geranium-viscosissimum			TRUE
gerardia auriculata	agalinis auriculata	0	low_restriction	campanulate (shallow)	https://www.inaturalist.org/taxa/158047-Agalinis-auriculata			FALSE
gerardia genistifolia	agalinis genistifolia	0						FALSE
gerardia grandiflora	aureolaria grandiflora							FALSE
gerardia purpurea	agalinis purpurea	0	moderate_restriction	campanulate (deep/narrow)	https://www.inaturalist.org/taxa/158068-Agalinis-purpurea			FALSE
gerardia tenuifolia	agalinis tenuifolia	0	low_restriction	campanulate (shallow)	https://www.inaturalist.org/taxa/120007-Agalinis-tenuifolia			FALSE
gerbera								FALSE
geum								FALSE
geum canadense	geum canadense	1	unrestrictive	open, exposed reproductive organs	https://www.inaturalist.org/taxa/85325-Geum-canadense	SC	Lanuza et al. 2023	FALSE
geum japonicum		1	unrestrictive	open, exposed reproductive organs	https://www.inaturalist.org/taxa/472888-Geum-japonicum	SC	Lanuza et al. 2023	FALSE
geum rivale	geum rivale	1	low_restriction	petals pedant somewhat enclosing	https://www.inaturalist.org/taxa/55750-Geum-rivale	partially_SC	Lanuza et al. 2023	TRUE
geum rossii	geum rossii	1	unrestrictive	open, exposed reproductive organs	https://www.inaturalist.org/taxa/163276-Geum-rossii			TRUE
geum rossii	geum rossii	1	unrestrictive	open, exposed reproductive organs	https://www.inaturalist.org/taxa/163276-Geum-rossii			TRUE
geum triflorum	geum triflorum	1	moderate_restriction	short tube	https://www.inaturalist.org/taxa/57460-Geum-triflorum/browse_photos			TRUE
geum uniflorum	geum uniflorum							FALSE
geum urbanum	geum urbanum	1	unrestrictive	open, exposed reproductive organs	https://www.inaturalist.org/taxa/55891-Geum-urbanum			TRUE
geum vernum	geum vernum	1	unrestrictive	open, exposed reproductive organs	https://www.inaturalist.org/taxa/130906-Geum-vernum	SC	Lanuza et al. 2023	FALSE
gilia								FALSE
gilia aggregata	ipomopsis aggregata	0				SI	Pollen limitation dataset	FALSE
gillenia stipulacea								FALSE
gla.cri								FALSE
gladiolus								FALSE
glandularia								FALSE
glandularia canadensis	verbena canadensis	1	high_restriction	narrow tube	https://www.inaturalist.org/taxa/81793-Glandularia-canadensis			TRUE
glandularia dissecta	verbena dissecta	0						FALSE
glebionis								FALSE
glechoma								FALSE
glechoma hederacea	glechoma hederacea							TRUE
glechon								FALSE
gleditsia triacanthos	gleditsia triacanthos	0				SC	Lanuza et al. 2023	FALSE
globularia alypum	globularia alypum	0	low_restriction	capitulum-like	https://www.inaturalist.org/taxa/1096306-Globularia-alypum			FALSE
globularia cordifolia	globularia cordifolia	1	low_restriction	capitulum-like	https://www.inaturalist.org/taxa/209637-Globularia-cordifolia			TRUE
glochidion acuminatum	phyllanthus meghalayensis	0						TRUE
glochidion obovatum	phyllanthus sieboldianus							TRUE
glochidion zeylanicum	glochidion zeylanicum	0	unrestrictive	open, exposed reproductive organs	https://www.inaturalist.org/taxa/340543-Glochidion-zeylanicum	SC	Lanuza et al. 2023	TRUE
gnaphalium								FALSE
gnaphalium affine	pseudognaphalium affine	0	low_restriction	capitulum	https://www.inaturalist.org/taxa/357436-Pseudognaphalium-affine			FALSE
gnaphalium cheirantifolium	pseudognaphalium cheiranthifolium	1						FALSE
gnaphalium polycephalum								FALSE
gochnatia								FALSE
gomphocarpus								FALSE
gomphrena								FALSE
gomphrena perennis	gomphrena perennis	0						FALSE
gonioanthela								FALSE
gonolobus laevis	ampelamus laevis							FALSE
gorteria								FALSE
gossypium								FALSE
gossypium darwinii								FALSE
gossypium sp.								FALSE
gossypium sp1 m pl 026								FALSE
gratiola virginiana	gratiola virginiana	0	moderate_restriction	narrow funnelform	https://www.inaturalist.org/taxa/163370-Gratiola-virginiana	SC	Lanuza et al. 2023	FALSE
grazielia								FALSE
grielum								FALSE
grindelia buphtalmoides	grindelia buphthalmoides	0						FALSE
grindelia camporum	grindelia hirsutula	1	low_restriction	capitulum	https://www.inaturalist.org/taxa/55364-Grindelia-hirsutula	SI	Grossenbacher et al. 2017	TRUE
grindelia hirsutula	grindelia hirsutula	1	low_restriction	capitulum	https://www.inaturalist.org/taxa/55364-Grindelia-hirsutula	SI	Grossenbacher et al. 2017	TRUE
guatteria consanguinea								FALSE
guazuma								FALSE
guettarda poasana								FALSE
gutenbergia								FALSE
gymnadenia conopsea	gymnadenia conopsea	0	high_restriction	nectar spur	https://www.inaturalist.org/taxa/131610-Gymnadenia-conopsea			TRUE
gymnocalycium								FALSE
gymnocladus dioica	gymnocladus dioica							FALSE
gymnosporia								FALSE
gynotroches sp1								FALSE
gypsophila repens	gypsophila repens							TRUE
gypsophylla								FALSE
habenaria leucophaea	platanthera leucophaea							FALSE
habranthus andersoni	habranthus tubispathus	1						FALSE
habranthus gracilifolius	habranthus gracilifolius	0				SI	Streher, N.S., Guerra, E., Lüdtke, R. et al. Self-incompatibility in Habranthus gracilifolius (Amaryllidaceae): pre- and post-pollination barriers. Braz. J. Bot 41, 375–384 (2018). https://doi.org/10.1007/s40415-018-0463-y	FALSE
hackelia floribunda	hackelia floribunda	0	moderate_restriction	short tube	https://www.inaturalist.org/taxa/77322-Hackelia-floribunda			TRUE
halenia								FALSE
halenia elliptica	halenia elliptica	0	high_restriction	nectar spur	https://www.inaturalist.org/taxa/511784-Halenia-elliptica	SC	Lanuza et al. 2023	FALSE
halimium								FALSE
halimium commutatum	cistus commutatus	0						FALSE
halimium halimifolium	cistus halimifolius	0						FALSE
haplophyllum								FALSE
harrisia								FALSE
hebe brachysiphon	veronica brachysiphon	1						FALSE
hebe epacridea	veronica epacridea	0						FALSE
hebe odora	veronica odora	1						FALSE
hebe pinguifolia		1						FALSE
hebe salicifolia	veronica salicifolia	1						FALSE
hebe subalpina	veronica subalpina	1						FALSE
hebenstretia								FALSE
hedeoma pulegioides	hedeoma pulegioides	0	moderate_restriction	short tube	https://www.inaturalist.org/taxa/163545-Hedeoma-pulegioides	SC	Lanuza et al. 2023	FALSE
hedera								FALSE
hedychium coronarium	hedychium coronarium	0	high_restriction	long narrow tube	https://www.inaturalist.org/taxa/143955-Hedychium-coronarium			TRUE
hedyosmum								FALSE
hedyotis								FALSE
hedypnois								FALSE
hedysarum								FALSE
hedysarum sulphurescens	hedysarum sulphurescens							TRUE
helenium								FALSE
helenium autumnale	helenium autumnale	0	low_restriction	capitulum	https://www.inaturalist.org/taxa/77349-Helenium-autumnale	SI	Lanuza et al. 2023	FALSE
helenium puberulum	helenium puberulum	1	low_restriction	capitulum	https://www.inaturalist.org/taxa/53092-Helenium-puberulum			TRUE
helianthella quinquenervis	helianthella quinquenervis							TRUE
helianthemum								FALSE
helianthemum alpestre								TRUE
helianthemum brasiliense	crocanthemum brasiliensis							FALSE
helianthemum croceum	helianthemum croceum	0						FALSE
helianthemum guttatum	tuberaria guttata	1	unrestrictive	open, exposed reproductive organs	https://www.inaturalist.org/taxa/79457-Tuberaria-guttata			TRUE
helianthemum nummularium	helianthemum nummularium							TRUE
helianthus								FALSE
helianthus annuus	helianthus annuus	0	low_restriction	capitulum	https://www.inaturalist.org/taxa/57983-Helianthus-annuus	SI	Grossenbacher et al. 2017	FALSE
helianthus decapetalus	helianthus decapetalus	0	low_restriction	capitulum	https://www.inaturalist.org/taxa/147976-Helianthus-decapetalus	SI	Grossenbacher et al. 2017	TRUE
helianthus divaricatus	helianthus divaricatus	0				SI	Grossenbacher et al. 2017	FALSE
helianthus grosse-serratus		0	low_restriction	capitulum	https://www.inaturalist.org/taxa/163617-Helianthus-grosseserratus			FALSE
helianthus laetiflorus	helianthus laetiflorus	1	low_restriction	capitulum	https://www.inaturalist.org/taxa/170774-Helianthus---laetiflorus	SI	Lanuza et al. 2023	FALSE
helianthus mollis	helianthus mollis	0	low_restriction	capitulum	https://www.inaturalist.org/taxa/125699-Helianthus-mollis	SI	Grossenbacher et al. 2017	FALSE
helianthus petiolaris	helianthus petiolaris	0				SI	Grossenbacher et al. 2017	FALSE
helianthus scaberrimus	helianthus × laetiflorus	0						FALSE
helianthus strumosus	helianthus strumosus	1				SI	Grossenbacher et al. 2017	FALSE
helianthus tuberosus	helianthus tuberosus	1	low_restriction	capitulum	https://www.inaturalist.org/taxa/122970-Helianthus-tuberosus	SI	Grossenbacher et al. 2017	FALSE
helichrisum stoechas	helichrysum stoechas	1	low_restriction	capitulum	https://www.inaturalist.org/taxa/82641-Helichrysum-stoechas	SC	Pollen limitation dataset	TRUE
helichrysum								FALSE
helichrysum bellidioides	anaphalioides bellidioides	0						FALSE
helichrysum picardii								FALSE
helichrysum selago	ozothamnus selago	1						FALSE
helichrysum stoechas	helichrysum stoechas	1	low_restriction	capitulum	https://www.inaturalist.org/taxa/147976-Helianthus-decapetalus	SC	Pollen limitation dataset	TRUE
helichrysum stoechas subsp. barrelieri		1	low_restriction	capitulum	https://www.inaturalist.org/taxa/447955-Helichrysum-stoechas-barrelieri			FALSE
heliconia								FALSE
heliconia farinosa	heliconia farinosa	0	high_restriction	long tube	https://www.inaturalist.org/taxa/141005-Heliconia-farinosa			TRUE
heliconia simulans								FALSE
heliconia sp1 m pl 071								FALSE
heliconia tarumaensis								FALSE
helicteres								FALSE
helictotrichon								FALSE
heliomeris multiflora	heliomeris multiflora	1	low_restriction	capitulum	https://www.inaturalist.org/taxa/77362-Heliomeris-multiflora	SI	Grossenbacher et al. 2017	TRUE
heliophila								FALSE
heliopsis								FALSE
heliopsis helianthoides	heliopsis helianthoides	0	low_restriction	capitulum	https://www.inaturalist.org/taxa/130382-Heliopsis-helianthoides	SI	Grossenbacher et al. 2017	TRUE
heliotropium								FALSE
heliotropium dolosum	heliotropium dolosum							FALSE
heliotropium europaeum	heliotropium europaeum	1	low_restriction	open funnelform	https://www.inaturalist.org/taxa/77365-Heliotropium-europaeum			FALSE
heliotropium hirsutissimum	heliotropium hirsutissimum							FALSE
heliotropum tenellum	euploca tenella							TRUE
helminthotheca								FALSE
hemerocallis vespertina								TRUE
hemistepta								FALSE
hemistepta lyrata								FALSE
hemizonia sp.								TRUE
hepatica acutiloba	hepatica acutiloba	0	unrestrictive	open, exposed reproductive organs	https://www.inaturalist.org/taxa/179786-Hepatica-acutiloba			FALSE
hepatica americana	hepatica americana							TRUE
heracleum								FALSE
heracleum austriacum	heracleum austriacum	0	unrestrictive	open, exposed reproductive organs	https://www.inaturalist.org/taxa/448094-Heracleum-austriacum			TRUE
heracleum candicans	heracleum candicans							FALSE
heracleum lanatum	heracleum lanatum							TRUE
heracleum sphondylium	heracleum sphondylium	0	unrestrictive	open, exposed reproductive organs	https://www.inaturalist.org/taxa/163682-Heracleum-sphondylium			TRUE
herbertia								FALSE
herissantia								FALSE
heritiera littoralis	heritiera littoralis	0	low_restriction	campanulate (shallow)	https://www.inaturalist.org/taxa/193310-Heritiera-littoralis	SC	Lanuza et al. 2023	TRUE
heritiera sp1								FALSE
hermannia								FALSE
hermbstaedtia								FALSE
herpetospermum								FALSE
herpetospermum pedunculosum	herpetospermum pedunculosum							FALSE
hesperis								FALSE
heterolepis								FALSE
heterolepsis								FALSE
heteromeles arbutifolia	heteromeles arbutifolia							TRUE
heteropappus								FALSE
heteropappus hispidus	aster hispidus	1	low_restriction	capitulum	https://www.inaturalist.org/taxa/565402-Aster-hispidus			TRUE
heteropsis sp1 m sd 022								FALSE
heteropterys								FALSE
heteropterys sp1 m pl 059								FALSE
heteropterys sp2 m pl 059								FALSE
heterothalamus								FALSE
heterotheca								FALSE
heterotheca villosa	heterotheca villosa	0	low_restriction	capitulum	https://www.inaturalist.org/taxa/77399-Heterotheca-villosa			TRUE
heuchera								FALSE
heuchera cylindrica	heuchera cylindrica	0	low_restriction	campanulate (shallow)	https://www.inaturalist.org/taxa/77403-Heuchera-cylindrica			TRUE
heuchera hispida	heuchera americana var. hirsuticaulis	0						FALSE
hibiscus								FALSE
hibiscus hamabo	hibiscus hamabo		low_restriction	open funnelform	https://www.inaturalist.org/taxa/1106438-Hibiscus-hamabo			TRUE
hibiscus laevis	hibiscus laevis	1	low_restriction	open funnelform	https://www.inaturalist.org/taxa/163767-Hibiscus-laevis			TRUE
hibiscus lasiocarpos	hibiscus lasiocarpos							FALSE
hibiscus maleinoi								TRUE
hibiscus militaris	hibiscus laevis	1						FALSE
hibiscus syriacus	hibiscus syriacus	1	unrestrictive	open	https://www.inaturalist.org/taxa/126585-Hibiscus-syriacus			TRUE
hibiscus tiliaceus	hibiscus tilliaceus	1	low_restriction	open funnelform	https://www.inaturalist.org/taxa/62868-Hibiscus-tiliaceus			TRUE
hibiscus trionum	hibiscus trionum	1				SC	Lanuza et al. 2023	FALSE
hieracium								FALSE
hieracium albiflorum	hieracium albiflorum	0	low_restriction	capitulum	https://www.inaturalist.org/taxa/63937-Hieracium-albiflorum			TRUE
hieracium bifidum	hieracium bifidum	1	low_restriction	capitulum	https://www.inaturalist.org/taxa/902379-Hieracium-bifidum			TRUE
hieracium glanduliferum								TRUE
hieracium glaucum	hieracium glaucum	1	low_restriction	capitulum	https://www.inaturalist.org/taxa/715802-Hieracium-glaucum			TRUE
hieracium gracile	pilosella tristis	0	low_restriction	capitulum	https://www.inaturalist.org/taxa/77419-Hieracium-triste			TRUE
hieracium pilosella	pilosella officinarum	1	low_restriction	capitulum	https://www.inaturalist.org/taxa/402509-Pilosella-officinarum	SI	Grossenbacher et al. 2017	TRUE
hieracium pilosum	hieracium pilosum	1	low_restriction	capitulum	https://www.inaturalist.org/taxa/1109136-Hieracium-pilosum			TRUE
hieracium praealtum								FALSE
hieracium scouleri	pilosella scouleri	0	low_restriction	capitulum	https://www.inaturalist.org/taxa/77418-Hieracium-scouleri			TRUE
hieracium sp.								FALSE
hieracium sp. 2								TRUE
hieracium sp. 3								TRUE
hieracium sp. 4								TRUE
hieracium sp1 m pl 048								FALSE
hieracium umbellatum	hieracium umbellatum	0				SI	Grossenbacher et al. 2017	FALSE
hiesp								FALSE
hippeastrum								FALSE
hippeastrum aulicum	hippeastrum aulicum	0	low_restriction	open funnelform	https://www.inaturalist.org/taxa/841660-Hippeastrum-aulicum	SI	Arasu, N.T. Self-incompatibility in angiosperms: A review. Genetica 39, 1–24 (1968). https://doi.org/10.1007/BF02324452	TRUE
hippocrepis comosa	hippocrepis comosa	1	moderate_restriction	papilionaceous	https://www.inaturalist.org/taxa/133488-Hippocrepis-comosa			TRUE
hirpicium								FALSE
hirschfeldia								FALSE
hirschfeldia incana	hirschfeldia incana							TRUE
hirschfieldia incana								TRUE
hof.ere								FALSE
hoffmannia sp1 m sd 019								FALSE
hoffmannia sp2 m sd 019								FALSE
hoffmannia sp3 m sd 019								FALSE
hoheria glabrata	hoheria glabrata	0						FALSE
holcus								FALSE
holmskioldia								FALSE
holocheilus								FALSE
holodiscus								FALSE
holodiscus dumosus	holodiscus dumosus							FALSE
homogyne alpina	homogyne alpina							TRUE
horkelia rydbergii	horkelia rydbergii							TRUE
hosta								FALSE
hosta albomarginata	hosta sieboldii	0	moderate_restriction	narrow funnelform	https://www.inaturalist.org/taxa/426065-Hosta-sieboldii			TRUE
hosta sieboldiana	hosta sieboldiana	0	moderate_restriction	narrow funnelform	https://www.inaturalist.org/taxa/411038-Hosta-sieboldiana			TRUE
houstonia lanceolata								TRUE
houstonia nigricans	stenaria nigricans							TRUE
houstonia purpurea calycosa	houstonia purpurea	0						FALSE
houttuynia cordata	houttuynia cordata							TRUE
hovenia tomentella	hovenia tomentella							FALSE
hyacinthoides								FALSE
hybanthus								FALSE
hybanthus concolor	hybanthus concolor							FALSE
hydrangea								FALSE
hydrangea arborescens	hydrangea arborescens	1				SI	Lanuza et al. 2023	FALSE
hydrangea hirta	hydrangea hirta	1	unrestrictive	open, exposed reproductive organs	https://www.inaturalist.org/taxa/450812-Hydrangea-hirta	SI	Lanuza et al. 2023	FALSE
hydrangea luteo-venosa	hydrangea luteovenosa	1	unrestrictive	open, exposed reproductive organs	https://www.inaturalist.org/taxa/450808-Hydrangea-luteovenosa			TRUE
hydrangea macrophylla	hydrangea macrophylla	1	unrestrictive	open, exposed reproductive organs	https://www.inaturalist.org/taxa/122034-Hydrangea-macrophylla	SI	Lanuza et al. 2023	TRUE
hydrangea paniculata	hydrangea paniculata	1	unrestrictive	open, exposed reproductive organs	https://www.inaturalist.org/taxa/133390-Hydrangea-paniculata	SI	Lanuza et al. 2023	TRUE
hydrangea serrata	hydrangea serrata	1	unrestrictive	open, exposed reproductive organs	https://www.inaturalist.org/taxa/884816-Hydrangea-serrata			TRUE
hydrangea serrata	hydrangea serrata	1	unrestrictive	open, exposed reproductive organs	https://www.inaturalist.org/taxa/884816-Hydrangea-serrata			TRUE
hydrocharis dubia	hydrocharis dubia							TRUE
hydrocotyle ramiflora	hydrocotyle ramiflora	0	unrestrictive	open, exposed reproductive organs	https://www.inaturalist.org/taxa/556245-Hydrocotyle-ramiflora			TRUE
hydrolea								FALSE
hydrophyllum								FALSE
hydrophyllum appendiculatum	hydrophyllum appendiculatum	0	unrestrictive	open, exposed reproductive organs	https://www.inaturalist.org/taxa/121593-Hydrophyllum-appendiculatum	SC	Lanuza et al. 2023	TRUE
hydrophyllum capitatum	hydrophyllum capitatum	0	unrestrictive	open, exposed reproductive organs	https://www.inaturalist.org/taxa/77469-Hydrophyllum-capitatum			TRUE
hydrophyllum fendeleri	hydrophyllum fendleri	0	unrestrictive	open, exposed reproductive organs	https://www.inaturalist.org/taxa/77470-Hydrophyllum-fendleri			TRUE
hydrophyllum virginianum	hydrophyllum virginianum	0	unrestrictive	open, exposed reproductive organs	https://www.inaturalist.org/taxa/81711-Hydrophyllum-virginianum	SC	Lanuza et al. 2023	TRUE
hydrophyllum virginicum	hydrophyllum virginianum	0	unrestrictive	open, exposed reproductive organs	https://www.inaturalist.org/taxa/81711-Hydrophyllum-virginianum	SC	Lanuza et al. 2023	TRUE
hymenocarpus circinnatus	anthyllis circinnata							FALSE
hymenolepis								FALSE
hymenopappus								FALSE
hymenopteraocarpos circinnatus								FALSE
hypericum								FALSE
hypericum anagalloides	hypericum anagalloides							TRUE
hypericum ascyron	hypericum ascyron	0	unrestrictive	open, exposed reproductive organs	https://www.inaturalist.org/taxa/163955-Hypericum-ascyron	SC	Lanuza et al. 2023	FALSE
hypericum cistifolium	hypericum cistifolium	0	unrestrictive	open, exposed reproductive organs	https://www.inaturalist.org/taxa/132051-Hypericum-cistifolium	SC	Lanuza et al. 2023	FALSE
hypericum concinnum	hypericum concinnum	0	unrestrictive	open, exposed reproductive organs	https://www.inaturalist.org/taxa/54054-Hypericum-concinnum			TRUE
hypericum connatum	hypericum connatum							FALSE
hypericum empetrifolium	hypericum empetrifolium	0	unrestrictive	open, exposed reproductive organs	https://www.inaturalist.org/taxa/859392-Hypericum-empetrifolium			FALSE
hypericum erectum	hypericum erectum	0	unrestrictive	open, exposed reproductive organs	https://www.inaturalist.org/taxa/502260-Hypericum-erectum			TRUE
hypericum grandifolium	hypericum grandifolium	1						FALSE
hypericum maculatum	hypericum maculatum	0	unrestrictive	open, exposed reproductive organs	https://www.inaturalist.org/taxa/163978-Hypericum-maculatum	SC	Pollen limitation dataset	TRUE
hypericum patulum	hypericum patulum	1	unrestrictive	open, exposed reproductive organs	https://www.inaturalist.org/taxa/349201-Hypericum-patulum/browse_photos			TRUE
hypericum perfolatum	hypericum perfoliatum	0	unrestrictive	open, exposed reproductive organs	https://www.inaturalist.org/taxa/82935-Hypericum-perfoliatum			TRUE
hypericum perforatum	hypericum perforatum	1	unrestrictive	open, exposed reproductive organs	https://www.inaturalist.org/taxa/56077-Hypericum-perforatum	SC	Lanuza et al. 2023	TRUE
hypericum prolificum	hypericum prolificum	0	unrestrictive	open, exposed reproductive organs	https://www.inaturalist.org/taxa/635325-Hypericum-prolificum			TRUE
hypericum pseudopetiolatum	hypericum pseudopetiolatum	0	unrestrictive	open, exposed reproductive organs	https://www.inaturalist.org/taxa/859524-Hypericum-pseudopetiolatum/browse_photos	SC	Lanuza et al. 2023	TRUE
hypericum pulchrum	hypericum pulchrum	0	unrestrictive	open, exposed reproductive organs	https://www.inaturalist.org/taxa/62018-Hypericum-pulchrum/browse_photos			TRUE
hypericum punctatum	hypericum punctatum	0	unrestrictive	open, exposed reproductive organs	https://www.inaturalist.org/taxa/132711-Hypericum-punctatum/browse_photos	SC	Lanuza et al. 2023	FALSE
hypericum sphaerocarpum	hypericum sphaerocarpum							TRUE
hypericum triquetrifolium	hypericum triquetrifolium	0	unrestrictive	open, exposed reproductive organs	https://www.inaturalist.org/taxa/492875-Hypericum-triquetrifolium			FALSE
hypochaeris								FALSE
hypochaeris glabra	hypochaeris glabra	0	low_restriction	capitulum	https://www.inaturalist.org/taxa/53103-Hypochaeris-glabra	SC	Grossenbacher et al. 2017	TRUE
hypochaeris pampasica	hypochaeris pampasica	0						FALSE
hypochaeris radicata	hypochaeris radicata	0	low_restriction	capitulum	https://www.inaturalist.org/taxa/53104-Hypochaeris-radicata	SI	Grossenbacher et al. 2017	TRUE
hypochaeris rosengurtii	hypochaeris lutea	0						FALSE
hypochaeris sp.								TRUE
hypochoeris achyrophorus	hypochaeris achyrophorus							FALSE
hypochoeris montana	hypochaeris glabra	0				SC	Grossenbacher et al. 2017	FALSE
hypochoeris radicata	hypochaeris radicata	0	low_restriction	capitulum	https://www.inaturalist.org/taxa/53104-Hypochaeris-radicata	SI	Grossenbacher et al. 2017	TRUE
hypochoeris sp.								FALSE
hypochoeris sp1 m pl 001								FALSE
hypoestes								FALSE
hypoxis								FALSE
hypoxis hirsuta	hypoxis hirsuta							FALSE
hyptis								FALSE
hys.jas								FALSE
hysterionica pinifolia	hysterionica pinifolia							FALSE
iberis								FALSE
ibidium strictum	spiranthes romanzoffiana	1						FALSE
ichthyothere								FALSE
idesia polycarpa	idesia polycarpa							TRUE
ilex								FALSE
ilex canarienis	ilex canariensis							FALSE
ilex integra	ilex integra	0	unrestrictive	open, exposed reproductive organs	https://www.inaturalist.org/taxa/359300-Ilex-integra	SI	Lanuza et al. 2023	TRUE
ilex serrata	ilex serrata	0	unrestrictive	open, exposed reproductive organs	https://www.inaturalist.org/taxa/452098-Ilex-serrata	SI	Pollen limitation dataset	TRUE
ilex serrata	ilex serrata	0	unrestrictive	open, exposed reproductive organs	https://www.inaturalist.org/taxa/452098-Ilex-serrata	SI	Pollen limitation dataset	TRUE
ilysanthes dubia	lindernia dubia	1	moderate_restriction	short wide opening tube	https://www.inaturalist.org/taxa/77779-Lindernia-dubia			FALSE
impatiens								FALSE
impatiens biflora	impatiens capensis	0	high_restriction	nectar spur	https://www.inaturalist.org/taxa/47888-Impatiens-capensis			FALSE
impatiens chungtienensis	impatiens chungtienensis	0	high_restriction	nectar spur	https://www.inaturalist.org/observations?place_id=any&taxon_id=956482	SC	Lanuza et al. 2023	FALSE
impatiens noli-tangere	impatiens noli-tangere	0	high_restriction	nectar spur	https://www.inaturalist.org/taxa/85492-Impatiens-noli-tangere			FALSE
impatiens pallida	impatiens pallida	0	high_restriction	nectar spur	https://www.inaturalist.org/observations?place_id=any&taxon_id=47891	SC	Lanuza et al. 2023	FALSE
impatiens textori	impatiens textori	0	high_restriction	nectar spur	https://www.inaturalist.org/observations?place_id=any&taxon_id=333073	SC	Lanuza et al. 2023	FALSE
incarvillea								FALSE
incarvillea zhongdianensis	incarvillea zhongdianensis	0	moderate_restriction	campanulate (deep/narrow)	https://www.inaturalist.org/taxa/909953-Incarvillea-zhongdianensis	SC	Lanuza et al. 2023	FALSE
indigofera tinctoria	indigofera tinctoria	0	moderate_restriction	papilionaceous	https://www.inaturalist.org/taxa/164065-Indigofera-tinctoria			TRUE
inga								FALSE
inga marginata								FALSE
inga sp								FALSE
inga sp1 m pl 069 02								FALSE
inula								FALSE
inula japonica	inula japonica	1	low_restriction	capitulum	https://www.inaturalist.org/taxa/538217-Inula-japonica			TRUE
inula salicina		0	low_restriction	capitulum	https://www.inaturalist.org/taxa/1110513-Pentanema-salicinum			TRUE
ipomea sp1 m pl 069 01								TRUE
ipomoea								FALSE
ipomoea acuminata	ipomoea indica	0				SC	Lanuza et al. 2023	FALSE
ipomoea hederacea	ipomoea hederacea	0	moderate_restriction	campanulate (deep/narrow)	https://www.inaturalist.org/taxa/77495-Ipomoea-hederacea			FALSE
ipomoea indica	ipomoea indica	0	moderate_restriction	campanulate (deep/narrow)	https://www.inaturalist.org/taxa/77496-Ipomoea-indica	SC	Lanuza et al. 2023	TRUE
ipomoea pandurata	ipomoea pandurata	0	moderate_restriction	campanulate (deep/narrow)	https://www.inaturalist.org/taxa/119737-Ipomoea-pandurata	SI	Lanuza et al. 2023	TRUE
ipomoea purpurea	ipomoea purpurea	0	moderate_restriction	campanulate (deep/narrow)	https://www.inaturalist.org/taxa/52344-Ipomoea-purpurea	SC	Lanuza et al. 2023	FALSE
ipomoea sp	ipomoea bracteata var. bracteata							TRUE
ipomoea sp.								FALSE
ipomoea sp1 m pl 026								FALSE
ipomoea sp1 m pl 067								FALSE
ipomopsis aggregata	ipomopsis aggregata	0	high_restriction	long tube	https://www.inaturalist.org/taxa/52136-Ipomopsis-aggregata	SI	Pollen limitation dataset	TRUE
iris								FALSE
iris hartwegii	iris hartwegii	1	moderate_restriction	short tube (tepals)	https://www.inaturalist.org/taxa/62264-Iris-hartwegii			TRUE
iris hexagona	iris hexagona	1	moderate_restriction	short tube (tepals)	https://www.inaturalist.org/taxa/128629-Iris-hexagona	SC	Lanuza et al. 2023	FALSE
iris japonica								TRUE
iris missouriensis	iris missouriensis	1						FALSE
iris pseudacorus	iris pseudacorus							TRUE
iris pumila		1						FALSE
iris pumila subsp. attica		0	moderate_restriction	short tube (tepals)	https://www.inaturalist.org/taxa/1616085-Iris-attica			FALSE
iris rossii	iris rossii							TRUE
iris ruthenica	iris ruthenica	1	moderate_restriction	short tube (tepals)	https://www.inaturalist.org/taxa/118767-Iris-ruthenica	SC	Lanuza et al. 2023	FALSE
iris sanguinea	iris sanguinea							TRUE
iris taevigata	iris laevigata							TRUE
iris versicolor	iris versicolor	1				SC	Lanuza et al. 2023	FALSE
isachne globosa	isachne globosa	1	unrestrictive	grass, exposed reproductive organs	https://www.inaturalist.org/taxa/409028-Isachne-globosa			TRUE
isodon inflexus	isodon inflexus	0	moderate_restriction	short tube	https://www.inaturalist.org/taxa/565879-Isodon-inflexus			TRUE
isopyrum								FALSE
isopyrum biternatum	enemion biternatum							TRUE
isostigma								FALSE
isotoma fluviatilis	isotoma fluviatilis	0				SC	Lanuza et al. 2023	FALSE
itea parviflora		0	unrestrictive	open, exposed reproductive organs	https://www.inaturalist.org/taxa/523559-Itea-parviflora			TRUE
ixeridium								FALSE
ixeridium biparum								FALSE
ixeris debilis	ixeris japonica	1	low_restriction	capitulum	https://www.inaturalist.org/taxa/476054-Ixeris-japonica			TRUE
ixeris dentata		0	low_restriction	capitulum	https://www.inaturalist.org/taxa/416650-Ixeridium-dentatum			TRUE
ixia								FALSE
ixora								FALSE
jacobaea								FALSE
jacquemontia								FALSE
jacquemontia sp.								FALSE
jacquinia								FALSE
jamesia americana	jamesia americana							FALSE
jasminocereus								FALSE
jasminum								FALSE
jatropha								FALSE
jun.asp								FALSE
juncus								FALSE
juncus allioides	juncus allioides		unrestrictive	open, exposed reproductive organs	https://www.inaturalist.org/taxa/1485791-Juncus-allioides			FALSE
juncus effusus	juncus effusus	1						FALSE
justicia								FALSE
justicia brasiliana	justicia brasiliana	0	high_restriction	long tube	https://www.inaturalist.org/taxa/854660-Justicia-brasiliana	SC	Padilha 2017 Biologia reprodutiva de Justicia brasiliana Roth (Acanthaceae) no extremo Sul do Brasil. https://www2.ufpel.edu.br/prg/sisbi/bibct/acervo/biologia/2016/giovanna_padilha_2016.pdf	TRUE
justicia carnea	justicia carnea	0	high_restriction	long tube	https://www.inaturalist.org/taxa/327856-Justicia-carnea			TRUE
justicia cuatrecasii								FALSE
justicia procumbens	justicia procumbens	0	moderate_restriction	short tube	https://www.inaturalist.org/taxa/354064-Justicia-procumbens			TRUE
justicia sp1 m pl 063								FALSE
justicia sp2 m pl 063								FALSE
kalimeris pinnatifida	aster pinnatifidus	0	low_restriction	capitulum	https://www.inaturalist.org/taxa/1600581-Aster-iinumae			TRUE
kalimeris yomena	aster yomena	1	low_restriction	capitulum	https://www.inaturalist.org/taxa/452074-Aster-yomena			TRUE
kalmia angustifolia	kalmia angustifolia	0	unrestrictive	open, exposed reproductive organs	https://www.inaturalist.org/taxa/53041-Kalmia-angustifolia	SC	Lanuza et al. 2023	TRUE
kalmia polifolia	kalmia polifolia	1	unrestrictive	open, exposed reproductive organs	https://www.inaturalist.org/taxa/865984-Kalmia-polifolia	SC	Lanuza et al. 2023	TRUE
kandetia candel	kandelia candel							TRUE
keetia								FALSE
kelloggia galiodes	kelloggia galioides							TRUE
kerria japonica	kerria japonica							TRUE
kickxia elatine	kickxia elatine	1	high_restriction	nectar spur	https://www.inaturalist.org/taxa/64332-Kickxia-elatine			TRUE
knautia								FALSE
knautia arvensis	knautia arvensis	0	low_restriction	capitulum-like	https://www.inaturalist.org/taxa/129115-Knautia-arvensis/browse_photos	SC	Lanuza et al. 2023	TRUE
knautia dipsacifolia	knautia dipsacifolia	1	low_restriction	capitulum-like	https://www.inaturalist.org/taxa/371554-Knautia-dipsacifolia			TRUE
krigia								FALSE
krigia amplexicaulis	krigia biflora	1	low_restriction	capitulum	https://www.inaturalist.org/taxa/119800-Krigia-biflora			FALSE
kummerowia striata	kummerowia striata							TRUE
l. corniculatus	lotus corniculatus	1				SI	Lanuza et al. 2023	FALSE
l. serriola	lactuca serriola	0				SC	Grossenbacher et al. 2017	FALSE
lachenalia								FALSE
lactuca canadensis	lactuca canadensis	1	low_restriction	capitulum	https://www.inaturalist.org/taxa/53110-Lactuca-canadensis	SC	Lanuza et al. 2023	FALSE
lactuca floridana	lactuca floridana	1	low_restriction	capitulum	https://www.inaturalist.org/taxa/130990-Lactuca-floridana	SC	Lanuza et al. 2023	FALSE
lactuca indica	lactuca indica	0	low_restriction	capitulum	https://www.inaturalist.org/taxa/69996-Lactuca-indica			TRUE
lactuca serriola	lactuca serriola	0	low_restriction	capitulum	https://www.inaturalist.org/taxa/53107-Lactuca-serriola	SC	Grossenbacher et al. 2017	TRUE
lactuca sp.								TRUE
laetia								FALSE
lagenophora								FALSE
lagerstroemia subcostata	lagerstroemia subcostata							TRUE
lagoecia								FALSE
laguncularia								FALSE
lamium								FALSE
lamium album	lamium album	0	moderate_restriction	short tube	https://www.inaturalist.org/taxa/55876-Lamium-album			TRUE
lamium amplexicaule	lamium amplexicaule	0	high_restriction	narrow tube	https://www.inaturalist.org/taxa/55459-Lamium-amplexicaule	SC	Lanuza et al. 2023	FALSE
lamium amplexicaule	lamium amplexicaule	0	high_restriction	narrow tube	https://www.inaturalist.org/taxa/55459-Lamium-amplexicaule	SC	Lanuza et al. 2023	FALSE
lamium amplexicaule subsp. amplexicaule		0	high_restriction	narrow tube	https://www.inaturalist.org/taxa/1454434-Lamium-amplexicaule-amplexicaule			FALSE
lamium purpureum	lamium purpureum	0	moderate_restriction	short tube	https://www.inaturalist.org/taxa/55851-Lamium-purpureum			TRUE
lansium								FALSE
lantana								FALSE
lantana camara	lantana camara	1	high_restriction	narrow tube	https://www.inaturalist.org/taxa/50333-Lantana-camara	SC	Pollen limitation dataset	TRUE
lappula floribunda	hackelia floribunda	0						FALSE
lappula virginiana	hackelia virginiana	0						FALSE
lapsana								FALSE
lapsana communis	lapsana communis					SC	Grossenbacher et al. 2017	TRUE
lar.cun								FALSE
lar.div								FALSE
lar.nit								FALSE
laserpitium								FALSE
laserpitium siler	siler montanum	0	unrestrictive	open, exposed reproductive organs	https://www.inaturalist.org/taxa/775855-Siler-montanum			TRUE
lasiacis sp1 m sd 019								FALSE
lasianthus japonicus	lasianthus japonicus							TRUE
lasioglossum								FALSE
lasius								FALSE
lasthenia californica	lasthenia californica							TRUE
lathirus clymenum	lathyrus clymenum	0	moderate_restriction	papilionaceous	https://www.inaturalist.org/taxa/82741-Lathyrus-clymenum			TRUE
lathyrus								FALSE
lathyrus cicera	lathyrus cicera	0	moderate_restriction	papilionaceous	https://www.inaturalist.org/taxa/59264-Lathyrus-cicera			FALSE
lathyrus clymenum	lathyrus clymenum	0	moderate_restriction	papilionaceous	https://www.inaturalist.org/taxa/82741-Lathyrus-clymenum			TRUE
lathyrus crassipes	lathyrus crassipes							FALSE
lathyrus latifolius	lathyrus latifolius	0	moderate_restriction	papilionaceous	https://www.inaturalist.org/taxa/61009-Lathyrus-latifolius			TRUE
lathyrus leucanthus								TRUE
[truncated: 1,939 more rows]
